# Supplementary material for: Dataset of coded handwriting features for use in statistical modelling
Source: Data Brief. 2017 Dec 13;16:1010–24. doi: 10.1016/j.dib.2017.12.014 (PMC5752089; doi:10.1016/j.dib.2017.12.014)
Supplement: Supplementary file 2 — Supplementary material [file mmc2.xlsx]

## Sheet: Writer & Spatial Characteristic
Writer	Nationality 0 - English 1 - Vietnamese	Text indented 0 - not indented 1 - indented	Valediction indented 0 - not indented 1 - indented	Salutation indented 0 - not indented 1 - indented	Paragraph (1) 0 - no space 1 - space	Paragraph (2) 0 - no space 1 - space	Number of letters overhanging margins	Slant 0 - no slant 1 - right slant 2 - left slant	Handedness 0 - left 1 - right	Age	Learnt English (years)	Height (mm)	Width (mm)	Area (mm^2)	Average height of a-e-o (mm)	Average letters per line
1	0	0	0	0	1	1	5	0	1	29	24	125.8	179.1	22530.8	3.875	32.7143
2	0	0	0	0	1	1	9	1	0	28	23	132.4	178.3	23606.9	3.6	31.0667
7	0	0	0	1	1	1	0	2	1	45	40	140.2	167.5	23483.5	2.825	28.75
8	0	0	0	0	1	1	4	0	1	36	31	135.8	165.7	22502.1	3.275	30.3333
12	0	0	0	1	1	1	0	0	1	24	19	160.6	92.3	14823.4	2.45	39.5
17	0	0	0	1	0	1	1	0	1	29	24	136	165.7	22535.2	3.05	30.5333
19	0	0	1	1	1	1	3	1	0	24	19	110.3	165.6	18265.7	3.1	37.6667
24	0	0	0	0	1	1	0	0	1	21	16	112.6	153.7	17306.6	2.8	36
27	0	0	0	1	1	1	4	0	1	21	16	79.1	165.4	13083.1	1.9	53.2222
28	0	1	0	0	0	1	16	2	1	21	16	122.4	174.3	21334.3	2.875	33.7857
29	0	1	1	1	0	1	4	0	1	25	20	128.6	165	21219	2.6	32.6429
30	0	0	0	0	1	1	2	0	1	20	15	137.2	161.7	22185.2	2.775	30.6
31	0	0	0	0	1	1	4	2	1	23	18	91.1	167.4	15250.1	2.7	45.4
32	0	0	1	0	1	1	5	0	1	28	23	133.6	167.8	22418.1	2.6	31.8667
33	0	0	0	1	1	1	1	1	0	26	21	98.9	163	16120.7	2	42.7273
34	0	1	0	0	0	1	3	0	1	53	48	115.3	151.9	17514.1	2.25	34.4615
35	0	1	1	1	0	1	31	0	1	54	49	141.5	185.5	26248.2	3.025	29.0625
36	0	0	0	0	1	1	1	2	1	21	16	116	163.3	18942.8	2.3	35.5385
37	0	0	0	0	1	1	0	2	0	21	16	144.1	154.5	22263.5	3.025	28.4375
40	0	0	0	0	1	1	5	0	1	22	17	122.2	161.9	19784.2	2.575	33.7143
41	0	0	0	0	1	0	9	1	1	27	22	163.5	167	27304.5	3.65	25.1579
42	0	0	0	0	1	1	8	2	1	25	20	125.8	169.5	21323.1	4.2	33.3571
43	0	1	1	1	1	1	8	0	1	55	50	117.9	172	20278.8	2.45	35.4615
44	0	0	0	0	1	1	3	1	1	19	14	121.6	171.9	20903	2.425	33.7857
45	0	0	0	1	1	1	12	0	1	54	49	131.9	178.9	23596.9	3.6	31.2667
46	0	0	1	1	0	1	2	1	1	60	55	92.3	162	14952.6	2.325	44.5
47	0	0	0	0	1	1	3	0	1	25	20	131.2	166.4	21831.7	3.8	31.8
48	0	1	0	0	0	1	4	2	1	25	20	147.5	169.7	25030.8	3.9	27.6471
49	0	0	0	0	1	1	1	1	1	23	18	124.6	165.3	20596.4	3.625	34
50	0	0	0	1	1	1	1	2	1	22	17	110.4	162.7	17962.1	2.575	37.4167
51	0	0	0	0	1	1	4	0	1	28	23	112.5	168.5	18956.2	2.35	36.3077
52	0	1	1	1	1	1	1	1	1	34	29	135.9	161.3	21920.7	2.75	30.6667
53	0	0	1	0	1	1	1	1	1	16	11	122.7	164.8	20221	3.85	33.2857
54	0	0	0	0	1	1	0	1	1	32	27	129.4	159.9	20691.1	1.9	30.8667
55	0	1	1	0	1	1	2	0	1	34	29	117.1	162.6	19040.5	4.375	35.1538
56	0	0	0	1	1	1	0	0	0	24	19	123	154.7	19028.1	2.35	34.0714
57	0	0	0	0	0	0	2	2	1	14	9	166.7	170.3	28389	3.625	24.9474
1	1	1	1	1	1	1	9	2	1	21	13	85.9	167.6	14396.8	3.275	50.3333
2	1	1	1	1	1	1	2	0	1	22	7	108.6	165.1	17929.9	2.975	37.3333
6	1	1	1	1	1	1	21	0	1	24	13	131.9	176.4	23267.2	2.7	31.0667
7	1	0	0	0	0	1	0	1	1	16	8	90.1	160.3	14443	2.825	43.6
10	1	1	1	1	0	1	5	0	1	16	5	100.8	171.5	17287.2	2.675	40.2727
11	1	1	1	1	1	1	0	0	1	21	7	89.9	162.1	14572.8	2.325	46.9
12	1	0	1	1	0	0	28	1	1	21	4	106.1	173.4	18397.7	2.35	38.4167
16	1	0	0	0	1	1	7	0	1	21	2	105.7	172.1	18191	2.15	39.3333
17	1	1	1	1	1	1	7	0	1	23	7	85.6	164.7	14098.3	3.45	48.7778
19	1	0	0	1	1	1	36	0	0	19	10	127	189.1	24015.7	3.625	32.5714
21	1	0	0	1	1	1	3	1	1	19	3	113	163.8	18509.4	2.55	37.8333
22	1	0	0	0	0	1	3	0	1	16	8	109.1	164.6	17957.9	2.125	37
23	1	1	0	1	0	1	6	0	1	20	6	93.4	170.6	15934	3	44
24	1	1	1	1	0	1	3	0	1	20	3	122.2	159.7	19515.3	3.025	34.3846
26	1	0	0	0	0	1	30	0	1	59	6	130.9	179	23431.1	2.375	31.2
28	1	1	1	1	1	1	25	0	1	27	15	96	180.1	17289.6	1.95	42.1
34	1	1	1	1	0	1	15	0	1	26	12	107.9	174	18774.6	2.45	37.75
39	1	0	0	0	1	1	13	1	1	32	15	122.3	172.1	21047.8	2.975	33.2143
45	1	0	1	1	0	0	0	1	1	23	12	118.2	162.6	19219.3	2.4	38.5833
46	1	0	1	1	1	1	1	1	1	30	2	118.2	167.4	19786.7	2.275	36.6923
50	1	1	1	1	1	1	35	0	1	23	10	90.4	193.2	17465.3	2.45	46.9
51	1	0	0	0	1	1	5	0	1	22	10	90.1	169.7	15290	2.2	43.4
52	1	1	0	1	0	1	27	1	1	22	10	84.3	185.8	15662.9	2.275	47.7778
56	1	0	0	0	0	0	1	0	1	22	12	122.5	164.1	20102.2	2.575	32.9286
60	1	1	0	0	1	1	0	2	1	21	9	116.3	160.1	18619.6	3.575	36.1538
61	1	0	0	0	1	1	6	0	1	27	18	115.5	169.2	19542.6	2.85	36
62	1	1	1	1	0	1	1	0	1	29	3	104.7	163.1	17076.6	2.45	39.25
63	1	0	1	1	0	0	8	1	1	22	15	123.9	169.4	20988.7	2.425	33.5714
64	1	0	1	1	1	1	4	0	1	20	4	130.4	154.6	20159.8	2.675	31.4
65	1	0	1	0	1	1	4	0	1	35	5	127.4	176.1	22435.1	2.7	32.7857
67	1	1	1	1	1	1	10	1	1	39	25	116.2	171.6	19939.9	3.35	31.0769
68	1	0	0	0	1	1	6	0	1	23	10	110.6	173.4	19178	2.6	38.25
70	1	0	1	1	1	0	1	0	1	29	10	106.5	166.4	17721.6	2.625	39.75
73	1	0	0	0	1	1	8	0	1	40	4	122.4	180.9	22142.2	2.575	34.3846
74	1	0	0	0	1	1	15	1	1	53	10	130.9	185.1	24229.6	2.5	30.9333
75	1	0	1	0	0	0	2	1	1	20	5	112.9	167.8	18944.6	2.375	36.6923
77	1	0	1	0	0	0	0	0	1	25	9	115.7	167.9	19426	2.575	35.9231

## Sheet: Lowercase g
Writer	Nationality 0 - English 1 - Vietnamese	Age	Handedness 0 - Left 1 - Right	Slant 0 - No Slant 1 - Right Slant 2 - Left Slant	Allograph 0 - Cursive 1 - Script 2 - Semicursive	Letter Number (word the letter came from)	Letter position within word 0 - Initial 1 - Internal 2 - Terminal	Descending stroke design 0 - Straight 1 - Open 2 - Closed	Upper loop design 0 - Open 1 - Closed	Connected previous letter 0 - none 1 - connected	Connected subsequent letter 0 - none 1 - connected	Direction upper loop 0 - anticlockwise 1 - clockwise	Years they've learnt English
1	0	29	1	0	1	g0 (g)	#N/A	1	1	#N/A	#N/A	0	#N/A
1	0	29	1	0	1	g1 (through)	1	1	1	0	0	0	#N/A
1	0	29	1	0	1	g2 (goes)	0	1	1	#N/A	0	0	#N/A
1	0	29	1	0	1	g3 (forget)	1	1	1	0	0	0	#N/A
1	0	29	1	0	1	g4 (washington)	1	1	1	0	0	0	#N/A
1	0	29	1	0	1	g5 (King)	2	1	1	0	#N/A	0	#N/A
1	0	29	1	0	1	g6 (go)	0	1	1	#N/A	0	0	#N/A
1	0	29	1	0	1	g7 (degree)	1	1	1	0	0	0	#N/A
1	0	29	1	0	1	g8 (goes)	0	1	1	#N/A	0	0	#N/A
1	0	29	1	0	1	g9 (goodbye)	0	1	1	#N/A	0	0	#N/A
2	0	28	0	1	2	g0 (g)	#N/A	1	1	#N/A	#N/A	0	#N/A
2	0	28	0	1	2	g1 (through)	1	1	1	0	0	0	#N/A
2	0	28	0	1	2	g2 (goes)	0	1	1	#N/A	0	0	#N/A
2	0	28	0	1	2	g3 (forget)	1	2	1	1	1	0	#N/A
2	0	28	0	1	2	g4 (washington)	1	1	1	1	0	0	#N/A
2	0	28	0	1	2	g5 (King)	2	1	1	0	#N/A	0	#N/A
2	0	28	0	1	2	g6 (go)	0	1	1	#N/A	0	0	#N/A
2	0	28	0	1	2	g7 (degree)	1	1	1	1	0	0	#N/A
2	0	28	0	1	2	g8 (goes)	0	1	1	#N/A	0	0	#N/A
2	0	28	0	1	2	g9 (goodbye)	0	1	1	#N/A	0	0	#N/A
7	0	45	1	2	1	g0 (g)	#N/A	1	1	#N/A	#N/A	0	#N/A
7	0	45	1	2	1	g1 (through)	1	1	0	0	0	0	#N/A
7	0	45	1	2	1	g2 (goes)	0	1	0	#N/A	0	0	#N/A
7	0	45	1	2	1	g3 (forget)	1	1	0	0	0	0	#N/A
7	0	45	1	2	1	g4 (washington)	1	1	1	0	0	0	#N/A
7	0	45	1	2	1	g5 (King)	2	1	1	0	#N/A	0	#N/A
7	0	45	1	2	1	g6 (go)	0	1	0	#N/A	0	0	#N/A
7	0	45	1	2	1	g7 (degree)	1	1	1	0	0	0	#N/A
7	0	45	1	2	1	g8 (goes)	0	1	0	#N/A	0	0	#N/A
7	0	45	1	2	1	g9 (goodbye)	0	1	1	#N/A	0	0	#N/A
8	0	36	1	0	1	g0 (g)	#N/A	1	1	#N/A	#N/A	0	#N/A
8	0	36	1	0	1	g1 (through)	1	1	1	0	0	1	#N/A
8	0	36	1	0	1	g2 (goes)	0	1	1	#N/A	0	0	#N/A
8	0	36	1	0	1	g3 (forget)	1	1	1	0	0	0	#N/A
8	0	36	1	0	1	g4 (washington)	1	1	1	0	0	0	#N/A
8	0	36	1	0	1	g5 (King)	2	1	1	0	#N/A	0	#N/A
8	0	36	1	0	1	g6 (go)	0	1	1	#N/A	0	0	#N/A
8	0	36	1	0	1	g7 (degree)	1	1	1	0	0	0	#N/A
8	0	36	1	0	1	g8 (goes)	0	1	1	#N/A	0	0	#N/A
8	0	36	1	0	1	g9 (goodbye)	0	1	1	#N/A	0	0	#N/A
12	0	24	1	0	1	g0 (g)	#N/A	1	0	#N/A	#N/A	0	#N/A
12	0	24	1	0	1	g1 (through)	1	1	1	0	0	0	#N/A
12	0	24	1	0	1	g2 (goes)	0	1	1	#N/A	0	0	#N/A
12	0	24	1	0	1	g3 (forget)	1	1	1	0	0	0	#N/A
12	0	24	1	0	1	g4 (washington)	1	1	0	0	0	0	#N/A
12	0	24	1	0	1	g5 (King)	2	1	0	0	#N/A	0	#N/A
12	0	24	1	0	1	g6 (go)	0	1	0	#N/A	0	0	#N/A
12	0	24	1	0	1	g7 (degree)	1	1	1	1	0	0	#N/A
12	0	24	1	0	1	g8 (goes)	0	1	1	#N/A	0	0	#N/A
12	0	24	1	0	1	g9 (goodbye)	0	1	1	#N/A	0	0	#N/A
17	0	29	1	0	1	g0 (g)	#N/A	1	0	#N/A	#N/A	0	#N/A
17	0	29	1	0	1	g1 (through)	1	1	0	0	0	0	#N/A
17	0	29	1	0	1	g2 (goes)	0	1	0	#N/A	0	0	#N/A
17	0	29	1	0	1	g3 (forget)	1	1	1	0	0	0	#N/A
17	0	29	1	0	1	g4 (washington)	1	1	0	0	0	0	#N/A
17	0	29	1	0	1	g5 (King)	2	1	0	0	#N/A	0	#N/A
17	0	29	1	0	1	g6 (go)	0	1	0	#N/A	0	0	#N/A
17	0	29	1	0	1	g7 (degree)	1	1	0	0	0	0	#N/A
17	0	29	1	0	1	g8 (goes)	0	1	0	#N/A	0	0	#N/A
17	0	29	1	0	1	g9 (goodbye)	0	1	1	#N/A	0	0	#N/A
19	0	24	0	1	2	g0 (g)	#N/A	1	0	#N/A	#N/A	0	#N/A
19	0	24	0	1	2	g1 (through)	1	1	1	0	0	0	#N/A
19	0	24	0	1	2	g2 (goes)	0	1	1	#N/A	0	0	#N/A
19	0	24	0	1	2	g3 (forget)	1	1	1	0	0	0	#N/A
19	0	24	0	1	2	g4 (washington)	1	1	1	0	0	0	#N/A
19	0	24	0	1	2	g5 (King)	2	1	0	0	#N/A	0	#N/A
19	0	24	0	1	2	g6 (go)	0	1	1	#N/A	0	0	#N/A
19	0	24	0	1	2	g7 (degree)	1	1	1	0	0	0	#N/A
19	0	24	0	1	2	g8 (goes)	0	1	1	#N/A	0	0	#N/A
19	0	24	0	1	2	g9 (goodbye)	0	1	0	#N/A	0	0	#N/A
24	0	21	1	0	1	g0 (g)	#N/A	1	1	#N/A	#N/A	0	#N/A
24	0	21	1	0	1	g1 (through)	1	1	1	0	0	0	#N/A
24	0	21	1	0	1	g2 (goes)	0	2	1	#N/A	1	0	#N/A
24	0	21	1	0	1	g3 (forget)	1	1	0	0	0	0	#N/A
24	0	21	1	0	1	g4 (washington)	1	1	1	0	0	0	#N/A
24	0	21	1	0	1	g5 (King)	2	1	1	0	#N/A	0	#N/A
24	0	21	1	0	1	g6 (go)	0	1	1	#N/A	0	0	#N/A
24	0	21	1	0	1	g7 (degree)	1	1	1	0	0	0	#N/A
24	0	21	1	0	1	g8 (goes)	0	1	1	#N/A	0	0	#N/A
24	0	21	1	0	1	g9 (goodbye)	0	1	1	#N/A	0	0	#N/A
27	0	21	1	0	1	g0 (g)	#N/A	1	1	#N/A	#N/A	0	#N/A
27	0	21	1	0	1	g1 (through)	1	1	1	0	0	0	#N/A
27	0	21	1	0	1	g2 (goes)	0	1	1	#N/A	0	0	#N/A
27	0	21	1	0	1	g3 (forget)	1	1	1	0	0	0	#N/A
27	0	21	1	0	1	g4 (washington)	1	1	1	0	0	0	#N/A
27	0	21	1	0	1	g5 (King)	2	1	1	0	#N/A	0	#N/A
27	0	21	1	0	1	g6 (go)	0	1	1	#N/A	0	0	#N/A
27	0	21	1	0	1	g7 (degree)	1	1	1	1	0	0	#N/A
27	0	21	1	0	1	g8 (goes)	0	1	0	#N/A	0	0	#N/A
27	0	21	1	0	1	g9 (goodbye)	0	1	1	#N/A	0	0	#N/A
28	0	21	1	2	2	g0 (g)	#N/A	1	0	#N/A	#N/A	0	#N/A
28	0	21	1	2	2	g1 (through)	1	2	1	0	1	0	#N/A
28	0	21	1	2	2	g2 (goes)	0	1	1	#N/A	0	0	#N/A
28	0	21	1	2	2	g3 (forget)	1	2	1	1	1	0	#N/A
28	0	21	1	2	2	g4 (washington)	1	2	0	0	1	0	#N/A
28	0	21	1	2	2	g5 (King)	2	1	1	0	#N/A	0	#N/A
28	0	21	1	2	2	g6 (go)	0	2	1	#N/A	1	0	#N/A
28	0	21	1	2	2	g7 (degree)	1	2	1	1	1	0	#N/A
28	0	21	1	2	2	g8 (goes)	0	1	1	#N/A	0	0	#N/A
28	0	21	1	2	2	g9 (goodbye)	0	2	1	#N/A	1	0	#N/A
29	0	25	1	0	1	g0 (g)	#N/A	1	1	#N/A	#N/A	0	#N/A
29	0	25	1	0	1	g1 (through)	1	1	0	0	0	0	#N/A
29	0	25	1	0	1	g2 (goes)	0	1	1	#N/A	0	0	#N/A
29	0	25	1	0	1	g3 (forget)	1	1	1	0	0	0	#N/A
29	0	25	1	0	1	g4 (washington)	1	1	0	0	0	0	#N/A
29	0	25	1	0	1	g5 (King)	2	1	0	1	#N/A	0	#N/A
29	0	25	1	0	1	g6 (go)	0	1	1	#N/A	0	0	#N/A
29	0	25	1	0	1	g7 (degree)	1	1	1	1	0	0	#N/A
29	0	25	1	0	1	g8 (goes)	0	1	1	#N/A	0	0	#N/A
29	0	25	1	0	1	g9 (goodbye)	0	1	0	#N/A	0	0	#N/A
30	0	20	1	0	1	g0 (g)	#N/A	1	1	#N/A	#N/A	0	#N/A
30	0	20	1	0	1	g1 (through)	1	1	1	0	0	0	#N/A
30	0	20	1	0	1	g2 (goes)	0	1	1	#N/A	0	0	#N/A
30	0	20	1	0	1	g3 (forget)	1	1	1	0	0	0	#N/A
30	0	20	1	0	1	g4 (washington)	1	1	1	0	0	0	#N/A
30	0	20	1	0	1	g5 (King)	2	1	1	0	#N/A	0	#N/A
30	0	20	1	0	1	g6 (go)	0	1	1	#N/A	0	0	#N/A
30	0	20	1	0	1	g7 (degree)	1	2	1	1	1	0	#N/A
30	0	20	1	0	1	g8 (goes)	0	1	1	#N/A	0	0	#N/A
30	0	20	1	0	1	g9 (goodbye)	0	1	0	#N/A	0	0	#N/A
31	0	23	1	2	2	g0 (g)	#N/A	1	1	#N/A	#N/A	0	#N/A
31	0	23	1	2	2	g1 (through)	1	2	0	0	1	0	#N/A
31	0	23	1	2	2	g2 (goes)	0	1	1	#N/A	0	0	#N/A
31	0	23	1	2	2	g3 (forget)	1	1	0	1	0	0	#N/A
31	0	23	1	2	2	g4 (washington)	1	1	0	0	0	0	#N/A
31	0	23	1	2	2	g5 (King)	2	1	0	0	#N/A	0	#N/A
31	0	23	1	2	2	g6 (go)	0	1	1	#N/A	0	0	#N/A
31	0	23	1	2	2	g7 (degree)	1	1	1	0	0	0	#N/A
31	0	23	1	2	2	g8 (goes)	0	1	1	#N/A	0	0	#N/A
31	0	23	1	2	2	g9 (goodbye)	0	1	1	#N/A	0	0	#N/A
32	0	28	1	0	2	g0 (g)	#N/A	1	0	#N/A	#N/A	0	#N/A
32	0	28	1	0	2	g1 (through)	1	2	1	1	1	0	#N/A
32	0	28	1	0	2	g2 (goes)	0	2	1	#N/A	1	0	#N/A
32	0	28	1	0	2	g3 (forget)	1	1	1	1	0	0	#N/A
32	0	28	1	0	2	g4 (washington)	1	2	1	1	1	0	#N/A
32	0	28	1	0	2	g5 (King)	2	1	0	1	#N/A	0	#N/A
32	0	28	1	0	2	g6 (go)	0	1	1	#N/A	0	0	#N/A
32	0	28	1	0	2	g7 (degree)	1	1	1	0	0	0	#N/A
32	0	28	1	0	2	g8 (goes)	0	1	1	#N/A	0	0	#N/A
32	0	28	1	0	2	g9 (goodbye)	0	2	1	#N/A	1	0	#N/A
33	0	26	0	1	0	g0 (g)	#N/A	1	1	#N/A	#N/A	0	#N/A
33	0	26	0	1	0	g1 (through)	1	2	1	1	1	0	#N/A
33	0	26	0	1	0	g2 (goes)	0	2	1	#N/A	1	0	#N/A
33	0	26	0	1	0	g3 (forget)	1	2	1	1	1	0	#N/A
33	0	26	0	1	0	g4 (washington)	1	2	1	1	1	0	#N/A
33	0	26	0	1	0	g5 (King)	2	2	1	1	#N/A	0	#N/A
33	0	26	0	1	0	g6 (go)	0	2	1	#N/A	1	0	#N/A
33	0	26	0	1	0	g7 (degree)	1	2	1	1	1	0	#N/A
33	0	26	0	1	0	g8 (goes)	0	2	1	#N/A	1	0	#N/A
33	0	26	0	1	0	g9 (goodbye)	0	2	1	#N/A	1	0	#N/A
34	0	53	1	0	1	g0 (g)	#N/A	1	0	#N/A	#N/A	0	#N/A
34	0	53	1	0	1	g1 (through)	1	1	0	0	0	0	#N/A
34	0	53	1	0	1	g2 (goes)	0	1	0	#N/A	0	0	#N/A
34	0	53	1	0	1	g3 (forget)	1	1	0	0	0	0	#N/A
34	0	53	1	0	1	g4 (washington)	1	1	0	0	0	0	#N/A
34	0	53	1	0	1	g5 (King)	2	1	0	0	#N/A	0	#N/A
34	0	53	1	0	1	g6 (go)	0	1	1	#N/A	0	0	#N/A
34	0	53	1	0	1	g7 (degree)	1	1	0	0	0	0	#N/A
34	0	53	1	0	1	g8 (goes)	0	1	0	#N/A	0	0	#N/A
34	0	53	1	0	1	g9 (goodbye)	0	1	0	#N/A	0	0	#N/A
35	0	54	1	0	2	g0 (g)	#N/A	1	0	#N/A	#N/A	0	#N/A
35	0	54	1	0	2	g1 (through)	1	1	1	0	0	0	#N/A
35	0	54	1	0	2	g2 (goes)	0	1	1	#N/A	0	0	#N/A
35	0	54	1	0	2	g3 (forget)	1	2	1	0	1	0	#N/A
35	0	54	1	0	2	g4 (washington)	1	1	0	0	0	0	#N/A
35	0	54	1	0	2	g5 (King)	2	1	0	0	#N/A	0	#N/A
35	0	54	1	0	2	g6 (go)	0	2	0	#N/A	1	0	#N/A
35	0	54	1	0	2	g7 (degree)	1	2	1	1	1	0	#N/A
35	0	54	1	0	2	g8 (goes)	0	2	1	#N/A	1	0	#N/A
35	0	54	1	0	2	g9 (goodbye)	0	1	1	#N/A	0	0	#N/A
36	0	21	1	2	2	g0 (g)	#N/A	1	1	#N/A	#N/A	0	#N/A
36	0	21	1	2	2	g1 (through)	1	2	1	1	1	0	#N/A
36	0	21	1	2	2	g2 (goes)	0	1	1	#N/A	0	0	#N/A
36	0	21	1	2	2	g3 (forget)	1	1	1	0	0	0	#N/A
36	0	21	1	2	2	g4 (washington)	1	1	1	1	0	0	#N/A
36	0	21	1	2	2	g5 (King)	2	1	1	1	#N/A	0	#N/A
36	0	21	1	2	2	g6 (go)	0	1	0	#N/A	0	0	#N/A
36	0	21	1	2	2	g7 (degree)	1	1	1	1	0	0	#N/A
36	0	21	1	2	2	g8 (goes)	0	2	1	#N/A	1	0	#N/A
36	0	21	1	2	2	g9 (goodbye)	0	2	1	#N/A	1	0	#N/A
37	0	21	0	2	1	g0 (g)	#N/A	1	1	#N/A	#N/A	0	#N/A
37	0	21	0	2	1	g1 (through)	1	1	1	0	0	0	#N/A
37	0	21	0	2	1	g2 (goes)	0	1	1	#N/A	0	0	#N/A
37	0	21	0	2	1	g3 (forget)	1	1	1	0	0	0	#N/A
37	0	21	0	2	1	g4 (washington)	1	1	1	0	0	0	#N/A
37	0	21	0	2	1	g5 (King)	2	1	1	1	#N/A	0	#N/A
37	0	21	0	2	1	g6 (go)	0	1	1	#N/A	0	0	#N/A
37	0	21	0	2	1	g7 (degree)	1	2	1	0	1	0	#N/A
37	0	21	0	2	1	g8 (goes)	0	1	1	#N/A	0	0	#N/A
37	0	21	0	2	1	g9 (goodbye)	0	1	1	#N/A	0	0	#N/A
40	0	22	1	0	2	g0 (g)	#N/A	1	1	#N/A	#N/A	0	#N/A
40	0	22	1	0	2	g1 (through)	1	1	0	0	0	0	#N/A
40	0	22	1	0	2	g2 (goes)	0	2	0	#N/A	1	0	#N/A
40	0	22	1	0	2	g3 (forget)	1	2	0	1	1	0	#N/A
40	0	22	1	0	2	g4 (washington)	1	1	1	0	0	0	#N/A
40	0	22	1	0	2	g5 (King)	2	1	1	0	#N/A	0	#N/A
40	0	22	1	0	2	g6 (go)	0	2	0	#N/A	0	0	#N/A
40	0	22	1	0	2	g7 (degree)	1	1	1	1	0	0	#N/A
40	0	22	1	0	2	g8 (goes)	0	2	0	#N/A	1	0	#N/A
40	0	22	1	0	2	g9 (goodbye)	0	2	1	#N/A	1	0	#N/A
41	0	27	1	1	1	g0 (g)	#N/A	1	1	#N/A	#N/A	0	#N/A
41	0	27	1	1	1	g1 (through)	1	1	1	0	0	0	#N/A
41	0	27	1	1	1	g2 (goes)	0	1	0	#N/A	0	0	#N/A
41	0	27	1	1	1	g3 (forget)	1	1	1	0	0	0	#N/A
41	0	27	1	1	1	g4 (washington)	1	1	1	0	0	0	#N/A
41	0	27	1	1	1	g5 (King)	2	1	1	0	#N/A	0	#N/A
41	0	27	1	1	1	g6 (go)	0	1	1	#N/A	0	0	#N/A
41	0	27	1	1	1	g7 (degree)	1	1	1	0	0	0	#N/A
41	0	27	1	1	1	g8 (goes)	0	1	1	#N/A	0	0	#N/A
41	0	27	1	1	1	g9 (goodbye)	0	1	1	#N/A	0	0	#N/A
42	0	25	1	2	1	g0 (g)	#N/A	1	1	#N/A	#N/A	0	#N/A
42	0	25	1	2	1	g1 (through)	1	1	0	0	0	0	#N/A
42	0	25	1	2	1	g2 (goes)	0	1	0	#N/A	0	0	#N/A
42	0	25	1	2	1	g3 (forget)	1	1	1	0	0	0	#N/A
42	0	25	1	2	1	g4 (washington)	1	1	1	0	0	0	#N/A
42	0	25	1	2	1	g5 (King)	2	1	1	0	#N/A	0	#N/A
42	0	25	1	2	1	g6 (go)	0	1	1	#N/A	0	0	#N/A
42	0	25	1	2	1	g7 (degree)	1	1	1	0	0	0	#N/A
42	0	25	1	2	1	g8 (goes)	0	1	1	#N/A	0	0	#N/A
42	0	25	1	2	1	g9 (goodbye)	0	1	1	#N/A	0	0	#N/A
43	0	55	1	0	1	g0 (g)	#N/A	1	1	#N/A	#N/A	0	#N/A
43	0	55	1	0	1	g1 (through)	1	1	1	0	0	0	#N/A
43	0	55	1	0	1	g2 (goes)	0	2	1	#N/A	1	0	#N/A
43	0	55	1	0	1	g3 (forget)	1	2	1	1	1	0	#N/A
43	0	55	1	0	1	g4 (washington)	1	1	1	1	0	0	#N/A
43	0	55	1	0	1	g5 (King)	2	1	1	1	#N/A	0	#N/A
43	0	55	1	0	1	g6 (go)	0	1	1	#N/A	0	0	#N/A
43	0	55	1	0	1	g7 (degree)	1	2	1	1	0	0	#N/A
43	0	55	1	0	1	g8 (goes)	0	1	1	#N/A	0	0	#N/A
43	0	55	1	0	1	g9 (goodbye)	0	1	1	#N/A	0	0	#N/A
44	0	19	1	1	1	g0 (g)	#N/A	1	1	#N/A	#N/A	0	#N/A
44	0	19	1	1	1	g1 (through)	1	1	1	1	0	0	#N/A
44	0	19	1	1	1	g2 (goes)	0	1	1	#N/A	0	0	#N/A
44	0	19	1	1	1	g3 (forget)	1	1	1	0	0	0	#N/A
44	0	19	1	1	1	g4 (washington)	1	1	1	0	0	0	#N/A
44	0	19	1	1	1	g5 (King)	2	1	1	0	#N/A	0	#N/A
44	0	19	1	1	1	g6 (go)	0	1	1	#N/A	0	0	#N/A
44	0	19	1	1	1	g7 (degree)	1	1	1	0	0	0	#N/A
44	0	19	1	1	1	g8 (goes)	0	1	1	#N/A	0	0	#N/A
44	0	19	1	1	1	g9 (goodbye)	0	1	1	#N/A	0	0	#N/A
45	0	54	1	0	2	g0 (g)	#N/A	1	1	#N/A	#N/A	0	#N/A
45	0	54	1	0	2	g1 (through)	1	1	1	1	0	0	#N/A
45	0	54	1	0	2	g2 (goes)	0	1	1	#N/A	0	0	#N/A
45	0	54	1	0	2	g3 (forget)	1	1	0	0	0	0	#N/A
45	0	54	1	0	2	g4 (washington)	1	1	1	0	0	0	#N/A
45	0	54	1	0	2	g5 (King)	2	1	1	0	#N/A	0	#N/A
45	0	54	1	0	2	g6 (go)	0	1	0	#N/A	0	0	#N/A
45	0	54	1	0	2	g7 (degree)	1	1	1	0	0	0	#N/A
45	0	54	1	0	2	g8 (goes)	0	1	1	#N/A	0	0	#N/A
45	0	54	1	0	2	g9 (goodbye)	0	1	1	#N/A	0	0	#N/A
46	0	60	1	1	0	g0 (g)	#N/A	1	0	#N/A	#N/A	0	#N/A
46	0	60	1	1	0	g1 (through)	1	2	1	1	1	0	#N/A
46	0	60	1	1	0	g2 (goes)	0	2	0	#N/A	1	0	#N/A
46	0	60	1	1	0	g3 (forget)	1	2	1	1	1	0	#N/A
46	0	60	1	1	0	g4 (washington)	1	2	1	1	1	0	#N/A
46	0	60	1	1	0	g5 (King)	2	1	1	1	#N/A	0	#N/A
46	0	60	1	1	0	g6 (go)	0	2	1	#N/A	1	0	#N/A
46	0	60	1	1	0	g7 (degree)	1	2	0	1	1	0	#N/A
46	0	60	1	1	0	g8 (goes)	0	2	1	#N/A	1	0	#N/A
46	0	60	1	1	0	g9 (goodbye)	0	2	0	#N/A	1	0	#N/A
47	0	25	1	0	1	g0 (g)	#N/A	1	1	#N/A	#N/A	0	#N/A
47	0	25	1	0	1	g1 (through)	1	1	1	0	0	0	#N/A
47	0	25	1	0	1	g2 (goes)	0	1	1	#N/A	0	0	#N/A
47	0	25	1	0	1	g3 (forget)	1	1	1	0	0	0	#N/A
47	0	25	1	0	1	g4 (washington)	1	1	1	0	0	0	#N/A
47	0	25	1	0	1	g5 (King)	2	1	1	0	#N/A	0	#N/A
47	0	25	1	0	1	g6 (go)	0	1	1	#N/A	0	0	#N/A
47	0	25	1	0	1	g7 (degree)	1	1	1	0	0	0	#N/A
47	0	25	1	0	1	g8 (goes)	0	1	1	#N/A	0	0	#N/A
47	0	25	1	0	1	g9 (goodbye)	0	1	1	#N/A	0	0	#N/A
48	0	25	1	0	1	g0 (g)	#N/A	1	1	#N/A	#N/A	0	#N/A
48	0	25	1	0	1	g1 (through)	1	1	1	0	0	0	#N/A
48	0	25	1	0	1	g2 (goes)	0	1	1	#N/A	0	0	#N/A
48	0	25	1	0	1	g3 (forget)	1	1	1	0	1	0	#N/A
48	0	25	1	0	1	g4 (washington)	1	1	1	0	0	0	#N/A
48	0	25	1	0	1	g5 (King)	2	1	1	0	#N/A	0	#N/A
48	0	25	1	0	1	g6 (go)	0	1	0	#N/A	0	0	#N/A
48	0	25	1	0	1	g7 (degree)	1	1	1	1	0	0	#N/A
48	0	25	1	0	1	g8 (goes)	0	1	1	#N/A	0	0	#N/A
48	0	25	1	0	1	g9 (goodbye)	0	1	1	#N/A	0	0	#N/A
49	0	23	1	1	1	g0 (g)	#N/A	1	0	#N/A	#N/A	0	#N/A
49	0	23	1	1	1	g1 (through)	1	1	1	0	0	0	#N/A
49	0	23	1	1	1	g2 (goes)	0	2	1	#N/A	1	0	#N/A
49	0	23	1	1	1	g3 (forget)	1	1	0	0	0	0	#N/A
49	0	23	1	1	1	g4 (washington)	1	1	1	0	0	0	#N/A
49	0	23	1	1	1	g5 (King)	2	1	1	0	#N/A	0	#N/A
49	0	23	1	1	1	g6 (go)	0	1	1	#N/A	0	0	#N/A
49	0	23	1	1	1	g7 (degree)	1	1	1	0	0	0	#N/A
49	0	23	1	1	1	g8 (goes)	0	1	1	#N/A	0	0	#N/A
49	0	23	1	1	1	g9 (goodbye)	0	1	1	#N/A	0	0	#N/A
50	0	22	1	2	1	g0 (g)	#N/A	1	0	#N/A	#N/A	0	#N/A
50	0	22	1	2	1	g1 (through)	1	1	0	0	0	0	#N/A
50	0	22	1	2	1	g2 (goes)	0	1	1	#N/A	0	0	#N/A
50	0	22	1	2	1	g3 (forget)	1	1	0	0	0	0	#N/A
50	0	22	1	2	1	g4 (washington)	1	1	1	1	0	0	#N/A
50	0	22	1	2	1	g5 (King)	2	1	1	0	#N/A	0	#N/A
50	0	22	1	2	1	g6 (go)	0	1	1	#N/A	0	0	#N/A
50	0	22	1	2	1	g7 (degree)	1	1	1	0	0	0	#N/A
50	0	22	1	2	1	g8 (goes)	0	1	1	#N/A	0	0	#N/A
50	0	22	1	2	1	g9 (goodbye)	0	1	1	#N/A	0	0	#N/A
51	0	28	1	0	1	g0 (g)	#N/A	1	1	#N/A	#N/A	0	#N/A
51	0	28	1	0	1	g1 (through)	1	1	0	0	0	0	#N/A
51	0	28	1	0	1	g2 (goes)	0	1	1	#N/A	0	0	#N/A
51	0	28	1	0	1	g3 (forget)	1	1	1	0	0	0	#N/A
51	0	28	1	0	1	g4 (washington)	1	1	1	0	0	0	#N/A
51	0	28	1	0	1	g5 (King)	2	1	1	0	#N/A	0	#N/A
51	0	28	1	0	1	g6 (go)	0	1	1	#N/A	0	0	#N/A
51	0	28	1	0	1	g7 (degree)	1	1	0	0	0	0	#N/A
51	0	28	1	0	1	g8 (goes)	0	1	1	#N/A	0	0	#N/A
51	0	28	1	0	1	g9 (goodbye)	0	1	1	#N/A	0	0	#N/A
52	0	34	1	1	0	g0 (g)	#N/A	1	1	#N/A	#N/A	0	#N/A
52	0	34	1	1	0	g1 (through)	1	2	1	1	1	0	#N/A
52	0	34	1	1	0	g2 (goes)	0	2	1	#N/A	1	0	#N/A
52	0	34	1	1	0	g3 (forget)	1	1	0	0	0	0	#N/A
52	0	34	1	1	0	g4 (washington)	1	1	1	1	0	0	#N/A
52	0	34	1	1	0	g5 (King)	2	1	1	1	#N/A	0	#N/A
52	0	34	1	1	0	g6 (go)	0	2	0	#N/A	1	0	#N/A
52	0	34	1	1	0	g7 (degree)	1	1	1	1	0	0	#N/A
52	0	34	1	1	0	g8 (goes)	0	2	0	#N/A	0	0	#N/A
52	0	34	1	1	0	g9 (goodbye)	0	2	0	#N/A	1	0	#N/A
53	0	16	1	1	1	g0 (g)	#N/A	1	0	#N/A	#N/A	0	#N/A
53	0	16	1	1	1	g1 (through)	1	1	1	0	0	0	#N/A
53	0	16	1	1	1	g2 (goes)	0	1	1	#N/A	0	0	#N/A
53	0	16	1	1	1	g3 (forget)	1	1	1	0	0	0	#N/A
53	0	16	1	1	1	g4 (washington)	1	1	1	0	0	0	#N/A
53	0	16	1	1	1	g5 (King)	2	1	1	0	#N/A	0	#N/A
53	0	16	1	1	1	g6 (go)	0	1	1	#N/A	0	0	#N/A
53	0	16	1	1	1	g7 (degree)	1	1	0	0	0	0	#N/A
53	0	16	1	1	1	g8 (goes)	0	1	1	#N/A	0	0	#N/A
53	0	16	1	1	1	g9 (goodbye)	0	1	1	#N/A	0	0	#N/A
54	0	32	1	0	1	g0 (g)	#N/A	1	1	#N/A	#N/A	0	#N/A
54	0	32	1	0	1	g1 (through)	1	1	1	0	0	0	#N/A
54	0	32	1	0	1	g2 (goes)	0	1	1	#N/A	0	0	#N/A
54	0	32	1	0	1	g3 (forget)	1	1	1	0	0	0	#N/A
54	0	32	1	0	1	g4 (washington)	1	1	1	0	0	0	#N/A
54	0	32	1	0	1	g5 (King)	2	1	1	0	#N/A	0	#N/A
54	0	32	1	0	1	g6 (go)	0	1	1	#N/A	0	0	#N/A
54	0	32	1	0	1	g7 (degree)	1	1	1	0	0	0	#N/A
54	0	32	1	0	1	g8 (goes)	0	1	1	#N/A	0	0	#N/A
54	0	32	1	0	1	g9 (goodbye)	0	1	1	#N/A	0	0	#N/A
55	0	34	1	0	2	g0 (g)	#N/A	1	1	#N/A	#N/A	0	#N/A
55	0	34	1	0	2	g1 (through)	1	2	1	1	0	0	#N/A
55	0	34	1	0	2	g2 (goes)	0	2	1	#N/A	0	0	#N/A
55	0	34	1	0	2	g3 (forget)	1	2	0	0	1	0	#N/A
55	0	34	1	0	2	g4 (washington)	1	1	1	1	0	0	#N/A
55	0	34	1	0	2	g5 (King)	2	1	1	1	#N/A	0	#N/A
55	0	34	1	0	2	g6 (go)	0	2	0	#N/A	0	0	#N/A
55	0	34	1	0	2	g7 (degree)	1	1	1	1	0	0	#N/A
55	0	34	1	0	2	g8 (goes)	0	2	1	#N/A	1	0	#N/A
55	0	34	1	0	2	g9 (goodbye)	0	2	1	#N/A	1	0	#N/A
56	0	24	0	0	1	g0 (g)	#N/A	1	0	#N/A	#N/A	0	#N/A
56	0	24	0	0	1	g1 (through)	1	1	0	0	0	0	#N/A
56	0	24	0	0	1	g2 (goes)	0	1	0	#N/A	0	0	#N/A
56	0	24	0	0	1	g3 (forget)	1	2	1	1	1	0	#N/A
56	0	24	0	0	1	g4 (washington)	1	1	0	0	0	0	#N/A
56	0	24	0	0	1	g5 (King)	2	1	1	1	#N/A	0	#N/A
56	0	24	0	0	1	g6 (go)	0	2	0	#N/A	1	0	#N/A
56	0	24	0	0	1	g7 (degree)	1	1	0	0	0	0	#N/A
56	0	24	0	0	1	g8 (goes)	0	2	0	#N/A	1	0	#N/A
56	0	24	0	0	1	g9 (goodbye)	0	1	0	#N/A	0	0	#N/A
57	0	14	1	2	1	g0 (g)	#N/A	1	0	#N/A	#N/A	0	#N/A
57	0	14	1	2	1	g1 (through)	1	2	1	0	0	0	#N/A
57	0	14	1	2	1	g2 (goes)	0	1	1	#N/A	0	0	#N/A
57	0	14	1	2	1	g3 (forget)	1	1	0	0	0	0	#N/A
57	0	14	1	2	1	g4 (washington)	1	1	0	0	0	0	#N/A
57	0	14	1	2	1	g5 (King)	2	1	0	0	0	0	#N/A
57	0	14	1	2	1	g6 (go)	0	1	0	#N/A	0	0	#N/A
57	0	14	1	2	1	g7 (degree)	1	1	0	0	0	0	#N/A
57	0	14	1	2	1	g8 (goes)	0	1	0	#N/A	0	0	#N/A
57	0	14	1	2	1	g9 (goodbye)	0	1	0	#N/A	0	0	#N/A
1	1	21	1	2	1	g0 (g)	#N/A	1	1	#N/A	#N/A	0	13
1	1	21	1	2	1	g1 (through)	1	1	1	0	0	0	13
1	1	21	1	2	1	g2 (goes)	0	1	1	#N/A	0	0	13
1	1	21	1	2	1	g3 (forget)	1	1	1	0	0	0	13
1	1	21	1	2	1	g4 (washington)	1	1	1	1	0	0	13
1	1	21	1	2	1	g5 (King)	2	1	1	1	#N/A	0	13
1	1	21	1	2	1	g6 (go)	0	2	1	#N/A	0	0	13
1	1	21	1	2	1	g7 (degree)	1	1	1	1	0	0	13
1	1	21	1	2	1	g8 (goes)	0	1	1	#N/A	0	0	13
1	1	21	1	2	1	g9 (goodbye)	0	1	1	#N/A	0	0	13
2	1	22	1	0	2	g0 (g)	#N/A	2	0	#N/A	#N/A	0	7
2	1	22	1	0	2	g1 (through)	1	2	0	0	1	0	7
2	1	22	1	0	2	g2 (goes)	0	2	0	#N/A	1	0	7
2	1	22	1	0	2	g3 (forget)	1	2	1	1	1	0	7
2	1	22	1	0	2	g4 (washington)	1	0	0	1	0	0	7
2	1	22	1	0	2	g5 (King)	2	1	0	0	#N/A	0	7
2	1	22	1	0	2	g6 (go)	0	2	0	#N/A	1	0	7
2	1	22	1	0	2	g7 (degree)	1	2	0	1	1	0	7
2	1	22	1	0	2	g8 (goes)	0	2	1	#N/A	1	0	7
2	1	22	1	0	2	g9 (goodbye)	0	2	1	#N/A	0	0	7
6	1	24	1	0	2	g0 (g)	#N/A	2	1	#N/A	#N/A	0	13
6	1	24	1	0	2	g1 (through)	1	2	1	0	1	0	13
6	1	24	1	0	2	g2 (goes)	0	1	1	#N/A	0	0	13
6	1	24	1	0	2	g3 (forget)	1	2	1	0	1	0	13
6	1	24	1	0	2	g4 (washington)	1	2	1	0	0	0	13
6	1	24	1	0	2	g5 (King)	2	2	0	0	#N/A	0	13
6	1	24	1	0	2	g6 (go)	0	2	1	#N/A	1	0	13
6	1	24	1	0	2	g7 (degree)	1	2	1	0	0	0	13
6	1	24	1	0	2	g8 (goes)	0	2	1	#N/A	0	0	13
6	1	24	1	0	2	g9 (goodbye)	0	2	0	#N/A	0	0	13
7	1	16	1	1	1	g0 (g)	#N/A	1	1	#N/A	#N/A	0	8
7	1	16	1	1	1	g1 (through)	1	1	1	0	0	0	8
7	1	16	1	1	1	g2 (goes)	0	1	1	#N/A	0	0	8
7	1	16	1	1	1	g3 (forget)	1	1	1	0	0	0	8
7	1	16	1	1	1	g4 (washington)	1	1	1	0	0	0	8
7	1	16	1	1	1	g5 (King)	2	1	1	0	#N/A	0	8
7	1	16	1	1	1	g6 (go)	0	1	1	#N/A	0	0	8
7	1	16	1	1	1	g7 (degree)	1	1	1	0	0	0	8
7	1	16	1	1	1	g8 (goes)	0	1	1	#N/A	0	0	8
7	1	16	1	1	1	g9 (goodbye)	0	1	1	#N/A	0	0	8
10	1	16	1	0	2	g0 (g)	#N/A	2	1	#N/A	#N/A	0	5
10	1	16	1	0	2	g1 (through)	1	2	1	0	0	0	5
10	1	16	1	0	2	g2 (goes)	0	2	1	#N/A	0	0	5
10	1	16	1	0	2	g3 (forget)	1	1	1	0	0	0	5
10	1	16	1	0	2	g4 (washington)	1	2	1	0	0	0	5
10	1	16	1	0	2	g5 (King)	2	2	1	0	#N/A	0	5
10	1	16	1	0	2	g6 (go)	0	1	1	#N/A	0	0	5
10	1	16	1	0	2	g7 (degree)	1	0	1	0	0	0	5
10	1	16	1	0	2	g8 (goes)	0	1	1	#N/A	0	0	5
10	1	16	1	0	2	g9 (goodbye)	0	2	1	#N/A	0	0	5
12	1	21	1	1	0	g0 (g)	#N/A	2	1	#N/A	#N/A	0	4
12	1	21	1	1	0	g1 (through)	1	2	1	0	1	0	4
12	1	21	1	1	0	g2 (goes)	0	2	1	#N/A	0	0	4
12	1	21	1	1	0	g3 (forget)	1	2	1	0	1	0	4
12	1	21	1	1	0	g4 (washington)	1	2	1	0	1	0	4
12	1	21	1	1	0	g5 (King)	2	2	1	0	#N/A	0	4
12	1	21	1	1	0	g6 (go)	0	2	1	#N/A	0	0	4
12	1	21	1	1	0	g7 (degree)	1	2	0	0	1	0	4
12	1	21	1	1	0	g8 (goes)	0	2	1	#N/A	0	0	4
12	1	21	1	1	0	g9 (goodbye)	0	2	1	#N/A	0	0	4
16	1	21	1	0	1	g0 (g)	#N/A	1	1	#N/A	#N/A	0	2
16	1	21	1	0	1	g1 (through)	1	1	1	0	0	0	2
16	1	21	1	0	1	g2 (goes)	0	1	1	#N/A	0	0	2
16	1	21	1	0	1	g3 (forget)	1	2	1	0	0	0	2
16	1	21	1	0	1	g4 (washington)	1	1	1	0	0	0	2
16	1	21	1	0	1	g5 (King)	2	1	0	0	#N/A	#N/A	2
16	1	21	1	0	1	g6 (go)	0	2	1	#N/A	0	0	2
16	1	21	1	0	1	g7 (degree)	1	1	1	0	0	0	2
16	1	21	1	0	1	g8 (goes)	0	2	1	#N/A	0	0	2
16	1	21	1	0	1	g9 (goodbye)	0	1	1	#N/A	0	0	2
17	1	23	1	0	0	g0 (g)	#N/A	2	1	#N/A	#N/A	0	7
17	1	23	1	0	0	g1 (through)	1	2	1	0	1	0	7
17	1	23	1	0	0	g2 (goes)	0	2	1	#N/A	1	0	7
17	1	23	1	0	0	g3 (forget)	1	2	1	0	1	0	7
17	1	23	1	0	0	g4 (washington)	1	2	1	0	0	0	7
17	1	23	1	0	0	g5 (King)	2	2	1	0	#N/A	0	7
17	1	23	1	0	0	g6 (go)	0	2	1	#N/A	0	0	7
17	1	23	1	0	0	g7 (degree)	1	2	1	0	0	0	7
17	1	23	1	0	0	g8 (goes)	0	2	0	#N/A	1	0	7
17	1	23	1	0	0	g9 (goodbye)	0	2	1	#N/A	0	0	7
19	1	19	0	0	1	g0 (g)	#N/A	1	1	#N/A	#N/A	0	10
19	1	19	0	0	1	g1 (through)	1	1	1	0	0	0	10
19	1	19	0	0	1	g2 (goes)	0	1	0	#N/A	0	0	10
19	1	19	0	0	1	g3 (forget)	1	2	1	0	1	0	10
19	1	19	0	0	1	g4 (washington)	1	1	1	0	0	0	10
19	1	19	0	0	1	g5 (King)	2	1	1	1	#N/A	0	10
19	1	19	0	0	1	g6 (go)	0	1	1	#N/A	0	0	10
19	1	19	0	0	1	g7 (degree)	1	1	1	1	0	0	10
19	1	19	0	0	1	g8 (goes)	0	2	1	#N/A	1	0	10
19	1	19	0	0	1	g9 (goodbye)	0	1	1	#N/A	0	0	10
21	1	19	1	1	0	g0 (g)	#N/A	1	1	#N/A	#N/A	0	3
21	1	19	1	1	0	g1 (through)	1	2	1	0	0	0	3
21	1	19	1	1	0	g2 (goes)	0	2	1	#N/A	0	0	3
21	1	19	1	1	0	g3 (forget)	1	2	1	1	0	0	3
21	1	19	1	1	0	g4 (washington)	1	2	1	0	0	0	3
21	1	19	1	1	0	g5 (King)	2	2	1	0	#N/A	0	3
21	1	19	1	1	0	g6 (go)	0	2	1	#N/A	1	0	3
21	1	19	1	1	0	g7 (degree)	1	2	1	1	0	0	3
21	1	19	1	1	0	g8 (goes)	0	2	1	#N/A	1	0	3
21	1	19	1	1	0	g9 (goodbye)	0	2	1	#N/A	0	0	3
22	1	16	1	0	1	g0 (g)	#N/A	2	0	#N/A	#N/A	0	8
22	1	16	1	0	1	g1 (through)	1	2	1	0	0	0	8
22	1	16	1	0	1	g2 (goes)	0	2	1	#N/A	0	0	8
22	1	16	1	0	1	g3 (forget)	1	1	0	0	0	0	8
22	1	16	1	0	1	g4 (washington)	1	2	0	0	0	0	8
22	1	16	1	0	1	g5 (King)	2	2	0	1	#N/A	0	8
22	1	16	1	0	1	g6 (go)	0	2	0	#N/A	0	0	8
22	1	16	1	0	1	g7 (degree)	1	2	0	0	1	0	8
22	1	16	1	0	1	g8 (goes)	0	2	0	#N/A	0	0	8
22	1	16	1	0	1	g9 (goodbye)	0	2	1	#N/A	0	0	8
23	1	20	1	0	0	g0 (g)	#N/A	2	1	#N/A	#N/A	0	6
23	1	20	1	0	0	g1 (through)	1	2	1	0	1	0	6
23	1	20	1	0	0	g2 (goes)	0	2	1	#N/A	1	0	6
23	1	20	1	0	0	g3 (forget)	1	2	1	0	1	0	6
23	1	20	1	0	0	g4 (washington)	1	2	1	0	0	0	6
23	1	20	1	0	0	g5 (King)	2	2	1	0	#N/A	0	6
23	1	20	1	0	0	g6 (go)	0	2	1	#N/A	0	0	6
23	1	20	1	0	0	g7 (degree)	1	2	1	0	1	0	6
23	1	20	1	0	0	g8 (goes)	0	2	1	#N/A	0	0	6
23	1	20	1	0	0	g9 (goodbye)	0	2	1	#N/A	0	0	6
24	1	20	1	0	1	g0 (g)	#N/A	1	1	#N/A	#N/A	0	3
24	1	20	1	0	1	g1 (through)	1	1	1	0	0	0	3
24	1	20	1	0	1	g2 (goes)	0	1	0	#N/A	0	0	3
24	1	20	1	0	1	g3 (forget)	1	1	1	0	0	0	3
24	1	20	1	0	1	g4 (washington)	1	1	0	0	0	0	3
24	1	20	1	0	1	g5 (King)	2	1	1	0	#N/A	0	3
24	1	20	1	0	1	g6 (go)	0	1	0	#N/A	0	0	3
24	1	20	1	0	1	g7 (degree)	1	1	1	0	0	0	3
24	1	20	1	0	1	g8 (goes)	0	1	1	#N/A	0	0	3
24	1	20	1	0	1	g9 (goodbye)	0	1	0	#N/A	0	0	3
26	1	59	1	0	1	g0 (g)	#N/A	1	1	#N/A	#N/A	0	6
26	1	59	1	0	1	g1 (through)	1	1	0	0	0	0	6
26	1	59	1	0	1	g2 (goes)	0	2	0	#N/A	1	0	6
26	1	59	1	0	1	g3 (forget)	1	1	1	0	0	0	6
26	1	59	1	0	1	g4 (washington)	1	1	1	1	0	0	6
26	1	59	1	0	1	g5 (King)	2	1	1	0	#N/A	0	6
26	1	59	1	0	1	g6 (go)	0	1	1	#N/A	0	0	6
26	1	59	1	0	1	g7 (degree)	1	1	1	0	0	0	6
26	1	59	1	0	1	g8 (goes)	0	2	1	#N/A	1	0	6
26	1	59	1	0	1	g9 (goodbye)	0	1	1	#N/A	0	0	6
28	1	27	1	0	0	g0 (g)	#N/A	2	1	#N/A	#N/A	0	15
28	1	27	1	0	0	g1 (through)	1	2	1	1	0	0	15
28	1	27	1	0	0	g2 (goes)	0	2	1	#N/A	0	0	15
28	1	27	1	0	0	g3 (forget)	1	1	1	1	0	0	15
28	1	27	1	0	0	g4 (washington)	1	2	0	1	0	0	15
28	1	27	1	0	0	g5 (King)	2	1	1	1	#N/A	0	15
28	1	27	1	0	0	g6 (go)	0	2	1	#N/A	1	0	15
28	1	27	1	0	0	g7 (degree)	1	2	1	0	0	0	15
28	1	27	1	0	0	g8 (goes)	0	1	1	#N/A	0	0	15
28	1	27	1	0	0	g9 (goodbye)	0	0	1	#N/A	0	0	15
34	1	26	1	0	0	g0 (g)	#N/A	2	1	#N/A	#N/A	0	12
34	1	26	1	0	0	g1 (through)	1	2	1	0	0	0	12
34	1	26	1	0	0	g2 (goes)	0	2	1	#N/A	1	0	12
34	1	26	1	0	0	g3 (forget)	1	2	1	0	1	0	12
34	1	26	1	0	0	g4 (washington)	1	2	1	0	0	0	12
34	1	26	1	0	0	g5 (King)	2	2	1	0	#N/A	0	12
34	1	26	1	0	0	g6 (go)	0	2	1	#N/A	1	0	12
34	1	26	1	0	0	g7 (degree)	1	2	1	0	0	0	12
34	1	26	1	0	0	g8 (goes)	0	2	1	#N/A	0	0	12
34	1	26	1	0	0	g9 (goodbye)	0	2	1	#N/A	0	0	12
39	1	32	1	1	1	g0 (g)	#N/A	1	1	#N/A	#N/A	0	15
39	1	32	1	1	1	g1 (through)	1	1	1	0	0	0	15
39	1	32	1	1	1	g2 (goes)	0	1	0	#N/A	0	0	15
39	1	32	1	1	1	g3 (forget)	1	1	1	0	0	0	15
39	1	32	1	1	1	g4 (washington)	1	1	0	0	0	0	15
39	1	32	1	1	1	g5 (King)	2	1	0	0	#N/A	0	15
39	1	32	1	1	1	g6 (go)	0	1	0	#N/A	0	0	15
39	1	32	1	1	1	g7 (degree)	1	1	0	0	0	0	15
39	1	32	1	1	1	g8 (goes)	0	1	1	#N/A	0	0	15
39	1	32	1	1	1	g9 (goodbye)	0	1	1	#N/A	0	0	15
45	1	23	1	1	1	g0 (g)	#N/A	2	0	#N/A	#N/A	0	12
45	1	23	1	1	1	g1 (through)	1	1	0	0	0	0	12
45	1	23	1	1	1	g2 (goes)	0	2	1	#N/A	0	0	12
45	1	23	1	1	1	g3 (forget)	1	2	1	0	1	0	12
45	1	23	1	1	1	g4 (washington)	1	1	1	0	0	0	12
45	1	23	1	1	1	g5 (King)	2	1	1	0	#N/A	0	12
45	1	23	1	1	1	g6 (go)	0	2	1	#N/A	0	0	12
45	1	23	1	1	1	g7 (degree)	1	1	1	0	0	0	12
45	1	23	1	1	1	g8 (goes)	0	2	1	#N/A	0	0	12
45	1	23	1	1	1	g9 (goodbye)	0	2	1	#N/A	0	0	12
46	1	30	1	1	1	g0 (g)	#N/A	1	1	#N/A	#N/A	0	2
46	1	30	1	1	1	g1 (through)	1	1	1	0	0	0	2
46	1	30	1	1	1	g2 (goes)	0	1	1	#N/A	0	0	2
46	1	30	1	1	1	g3 (forget)	1	1	1	0	0	0	2
46	1	30	1	1	1	g4 (washington)	1	1	1	0	0	0	2
46	1	30	1	1	1	g5 (King)	2	1	1	0	#N/A	0	2
46	1	30	1	1	1	g6 (go)	0	1	0	#N/A	0	0	2
46	1	30	1	1	1	g7 (degree)	1	1	1	0	0	0	2
46	1	30	1	1	1	g8 (goes)	0	1	0	#N/A	0	0	2
46	1	30	1	1	1	g9 (goodbye)	0	1	1	#N/A	0	0	2
50	1	23	1	0	2	g0 (g)	#N/A	2	1	#N/A	#N/A	0	10
50	1	23	1	0	2	g1 (through)	1	2	1	1	1	0	10
50	1	23	1	0	2	g2 (goes)	0	2	1	#N/A	1	0	10
50	1	23	1	0	2	g3 (forget)	1	2	1	0	1	0	10
50	1	23	1	0	2	g4 (washington)	1	2	1	1	1	0	10
50	1	23	1	0	2	g5 (King)	2	2	1	1	#N/A	0	10
50	1	23	1	0	2	g6 (go)	0	2	1	#N/A	1	0	10
50	1	23	1	0	2	g7 (degree)	1	2	1	1	1	0	10
50	1	23	1	0	2	g8 (goes)	0	2	1	#N/A	1	0	10
50	1	23	1	0	2	g9 (goodbye)	0	2	1	#N/A	1	0	10
51	1	22	1	0	1	g0 (g)	#N/A	1	1	#N/A	#N/A	0	10
51	1	22	1	0	1	g1 (through)	1	1	1	0	0	0	10
51	1	22	1	0	1	g2 (goes)	0	1	1	#N/A	0	0	10
51	1	22	1	0	1	g3 (forget)	1	1	1	0	0	0	10
51	1	22	1	0	1	g4 (washington)	1	1	1	0	0	0	10
51	1	22	1	0	1	g5 (King)	2	1	1	0	#N/A	0	10
51	1	22	1	0	1	g6 (go)	0	1	1	#N/A	0	0	10
51	1	22	1	0	1	g7 (degree)	1	1	1	0	0	0	10
51	1	22	1	0	1	g8 (goes)	0	1	1	#N/A	0	0	10
51	1	22	1	0	1	g9 (goodbye)	0	1	1	#N/A	0	0	10
52	1	22	1	1	2	g0 (g)	#N/A	2	1	#N/A	#N/A	0	10
52	1	22	1	1	2	g1 (through)	1	2	1	1	1	0	10
52	1	22	1	1	2	g2 (goes)	0	2	1	#N/A	1	0	10
52	1	22	1	1	2	g3 (forget)	1	2	1	0	0	0	10
52	1	22	1	1	2	g4 (washington)	1	2	1	0	0	0	10
52	1	22	1	1	2	g5 (King)	2	2	1	1	#N/A	0	10
52	1	22	1	1	2	g6 (go)	0	2	1	#N/A	1	0	10
52	1	22	1	1	2	g7 (degree)	1	2	1	1	1	0	10
52	1	22	1	1	2	g8 (goes)	0	2	1	#N/A	1	0	10
52	1	22	1	1	2	g9 (goodbye)	0	2	1	#N/A	1	0	10
56	1	22	1	0	1	g0 (g)	#N/A	1	1	#N/A	#N/A	0	12
56	1	22	1	0	1	g1 (through)	1	1	0	0	0	0	12
56	1	22	1	0	1	g2 (goes)	0	2	0	#N/A	0	0	12
56	1	22	1	0	1	g3 (forget)	1	1	1	0	0	0	12
56	1	22	1	0	1	g4 (washington)	1	1	1	0	0	0	12
56	1	22	1	0	1	g5 (King)	2	1	0	0	#N/A	0	12
56	1	22	1	0	1	g6 (go)	0	2	1	#N/A	0	0	12
56	1	22	1	0	1	g7 (degree)	1	1	1	0	0	0	12
56	1	22	1	0	1	g8 (goes)	0	1	1	#N/A	0	0	12
56	1	22	1	0	1	g9 (goodbye)	0	1	1	#N/A	0	0	12
60	1	21	1	2	1	g0 (g)	#N/A	1	1	#N/A	#N/A	0	9
60	1	21	1	2	1	g1 (through)	1	1	1	0	0	0	9
60	1	21	1	2	1	g2 (goes)	0	1	1	#N/A	0	0	9
60	1	21	1	2	1	g3 (forget)	1	1	1	1	0	0	9
60	1	21	1	2	1	g4 (washington)	1	1	1	0	0	0	9
60	1	21	1	2	1	g5 (King)	2	1	0	0	#N/A	0	9
60	1	21	1	2	1	g6 (go)	0	1	0	#N/A	0	0	9
60	1	21	1	2	1	g7 (degree)	1	1	1	0	0	0	9
60	1	21	1	2	1	g8 (goes)	0	1	0	#N/A	0	0	9
60	1	21	1	2	1	g9 (goodbye)	0	1	1	#N/A	0	0	9
61	1	27	1	0	2	g0 (g)	#N/A	2	1	#N/A	#N/A	0	18
61	1	27	1	0	2	g1 (through)	1	2	1	0	0	0	18
61	1	27	1	0	2	g2 (goes)	0	2	1	#N/A	1	0	18
61	1	27	1	0	2	g3 (forget)	1	2	0	0	1	0	18
61	1	27	1	0	2	g4 (washington)	1	2	1	1	0	0	18
61	1	27	1	0	2	g5 (King)	2	2	1	0	#N/A	0	18
61	1	27	1	0	2	g6 (go)	0	2	1	#N/A	1	0	18
61	1	27	1	0	2	g7 (degree)	1	2	1	0	0	0	18
61	1	27	1	0	2	g8 (goes)	0	2	1	#N/A	1	0	18
61	1	27	1	0	2	g9 (goodbye)	0	2	1	#N/A	1	0	18
62	1	29	1	0	0	g0 (g)	#N/A	2	0	#N/A	#N/A	0	3
62	1	29	1	0	0	g1 (through)	1	2	1	0	1	0	3
62	1	29	1	0	0	g2 (goes)	0	2	1	#N/A	1	0	3
62	1	29	1	0	0	g3 (forget)	1	2	1	0	1	0	3
62	1	29	1	0	0	g4 (washington)	1	2	1	0	1	0	3
62	1	29	1	0	0	g5 (King)	2	2	1	1	#N/A	0	3
62	1	29	1	0	0	g6 (go)	0	2	1	#N/A	1	0	3
62	1	29	1	0	0	g7 (degree)	1	2	1	1	1	0	3
62	1	29	1	0	0	g8 (goes)	0	2	1	#N/A	0	0	3
62	1	29	1	0	0	g9 (goodbye)	0	2	1	#N/A	1	0	3
63	1	22	1	1	2	g0 (g)	#N/A	2	1	#N/A	#N/A	0	15
63	1	22	1	1	2	g1 (through)	1	1	0	0	0	0	15
63	1	22	1	1	2	g2 (goes)	0	1	1	#N/A	0	0	15
63	1	22	1	1	2	g3 (forget)	1	1	1	0	0	0	15
63	1	22	1	1	2	g4 (washington)	1	1	0	0	0	0	15
63	1	22	1	1	2	g5 (King)	2	2	0	0	#N/A	0	15
63	1	22	1	1	2	g6 (go)	0	1	1	#N/A	0	0	15
63	1	22	1	1	2	g7 (degree)	1	2	1	1	1	0	15
63	1	22	1	1	2	g8 (goes)	0	2	0	#N/A	1	0	15
63	1	22	1	1	2	g9 (goodbye)	0	2	1	#N/A	1	0	15
64	1	20	1	0	1	g0 (g)	#N/A	1	1	#N/A	#N/A	0	4
64	1	20	1	0	1	g1 (through)	1	1	1	0	0	0	4
64	1	20	1	0	1	g2 (goes)	0	1	1	#N/A	0	0	4
64	1	20	1	0	1	g3 (forget)	1	1	1	0	0	0	4
64	1	20	1	0	1	g4 (washington)	1	1	1	0	0	0	4
64	1	20	1	0	1	g5 (King)	2	1	1	0	#N/A	0	4
64	1	20	1	0	1	g6 (go)	0	1	1	#N/A	0	0	4
64	1	20	1	0	1	g7 (degree)	1	1	1	0	0	0	4
64	1	20	1	0	1	g8 (goes)	0	1	1	#N/A	0	0	4
64	1	20	1	0	1	g9 (goodbye)	0	1	0	#N/A	0	0	4
65	1	35	1	0	1	g0 (g)	#N/A	1	1	#N/A	#N/A	0	5
65	1	35	1	0	1	g1 (through)	1	1	1	0	0	0	5
65	1	35	1	0	1	g2 (goes)	0	1	1	#N/A	0	0	5
65	1	35	1	0	1	g3 (forget)	1	1	0	0	0	0	5
65	1	35	1	0	1	g4 (washington)	1	1	1	0	0	0	5
65	1	35	1	0	1	g5 (King)	2	1	1	0	#N/A	0	5
65	1	35	1	0	1	g6 (go)	0	1	0	#N/A	0	0	5
65	1	35	1	0	1	g7 (degree)	1	1	1	0	0	0	5
65	1	35	1	0	1	g8 (goes)	0	1	1	#N/A	0	0	5
65	1	35	1	0	1	g9 (goodbye)	0	1	1	#N/A	0	0	5
67	1	39	1	1	1	g0 (g)	#N/A	2	1	#N/A	#N/A	0	25
67	1	39	1	1	1	g1 (through)	1	2	0	0	0	0	25
67	1	39	1	1	1	g2 (goes)	0	1	0	#N/A	0	0	25
67	1	39	1	1	1	g3 (forget)	1	2	1	0	0	0	25
67	1	39	1	1	1	g4 (washington)	1	2	0	0	0	0	25
67	1	39	1	1	1	g5 (King)	2	1	0	0	#N/A	0	25
67	1	39	1	1	1	g6 (go)	0	2	1	#N/A	0	0	25
67	1	39	1	1	1	g7 (degree)	1	2	0	0	0	0	25
67	1	39	1	1	1	g8 (goes)	0	2	0	#N/A	0	0	25
67	1	39	1	1	1	g9 (goodbye)	0	2	1	#N/A	0	0	25
68	1	23	1	0	0	g0 (g)	#N/A	2	1	#N/A	#N/A	0	10
68	1	23	1	0	0	g1 (through)	1	1	0	0	0	0	10
68	1	23	1	0	0	g2 (goes)	0	2	1	#N/A	0	0	10
68	1	23	1	0	0	g3 (forget)	1	2	1	0	1	0	10
68	1	23	1	0	0	g4 (washington)	1	1	0	0	0	0	10
68	1	23	1	0	0	g5 (King)	2	2	1	0	#N/A	0	10
68	1	23	1	0	0	g6 (go)	0	2	1	#N/A	1	0	10
68	1	23	1	0	0	g7 (degree)	1	1	1	0	0	0	10
68	1	23	1	0	0	g8 (goes)	0	2	1	#N/A	1	0	10
68	1	23	1	0	0	g9 (goodbye)	0	2	1	#N/A	1	0	10
70	1	29	1	0	0	g0 (g)	#N/A	1	1	#N/A	#N/A	0	10
70	1	29	1	0	0	g1 (through)	1	2	0	0	1	0	10
70	1	29	1	0	0	g2 (goes)	0	1	0	#N/A	0	0	10
70	1	29	1	0	0	g3 (forget)	1	2	1	0	1	0	10
70	1	29	1	0	0	g4 (washington)	1	1	0	0	0	0	10
70	1	29	1	0	0	g5 (King)	2	2	0	0	#N/A	0	10
70	1	29	1	0	0	g6 (go)	0	1	0	#N/A	0	0	10
70	1	29	1	0	0	g7 (degree)	1	2	0	0	1	0	10
70	1	29	1	0	0	g8 (goes)	0	1	0	#N/A	0	0	10
70	1	29	1	0	0	g9 (goodbye)	0	1	0	#N/A	0	0	10
73	1	40	1	0	0	g0 (g)	#N/A	2	1	#N/A	#N/A	0	4
73	1	40	1	0	0	g1 (through)	1	2	1	0	0	0	4
73	1	40	1	0	0	g2 (goes)	0	2	1	#N/A	1	0	4
73	1	40	1	0	0	g3 (forget)	1	2	0	1	1	0	4
73	1	40	1	0	0	g4 (washington)	1	1	0	0	0	0	4
73	1	40	1	0	0	g5 (King)	2	1	1	0	#N/A	0	4
73	1	40	1	0	0	g6 (go)	0	1	1	#N/A	0	0	4
73	1	40	1	0	0	g7 (degree)	1	1	1	0	0	0	4
73	1	40	1	0	0	g8 (goes)	0	1	1	#N/A	0	0	4
73	1	40	1	0	0	g9 (goodbye)	0	2	1	#N/A	1	0	4
74	1	53	1	1	0	g0 (g)	#N/A	2	1	#N/A	#N/A	0	10
74	1	53	1	1	0	g1 (through)	1	2	1	1	1	0	10
74	1	53	1	1	0	g2 (goes)	0	2	1	#N/A	1	0	10
74	1	53	1	1	0	g3 (forget)	1	2	1	0	1	0	10
74	1	53	1	1	0	g4 (washington)	1	2	1	0	1	0	10
74	1	53	1	1	0	g5 (King)	2	1	1	1	#N/A	0	10
74	1	53	1	1	0	g6 (go)	0	2	1	#N/A	1	0	10
74	1	53	1	1	0	g7 (degree)	1	2	1	0	1	0	10
74	1	53	1	1	0	g8 (goes)	0	2	1	#N/A	1	0	10
74	1	53	1	1	0	g9 (goodbye)	0	2	1	#N/A	1	0	10
75	1	20	1	1	2	g0 (g)	#N/A	1	1	#N/A	#N/A	0	5
75	1	20	1	1	2	g1 (through)	1	1	1	0	0	0	5
75	1	20	1	1	2	g2 (goes)	0	2	1	#N/A	0	0	5
75	1	20	1	1	2	g3 (forget)	1	1	1	0	0	0	5
75	1	20	1	1	2	g4 (washington)	1	1	1	0	0	0	5
75	1	20	1	1	2	g5 (King)	2	1	1	0	#N/A	0	5
75	1	20	1	1	2	g6 (go)	0	2	1	#N/A	1	0	5
75	1	20	1	1	2	g7 (degree)	1	2	1	0	1	0	5
75	1	20	1	1	2	g8 (goes)	0	1	1	#N/A	0	0	5
75	1	20	1	1	2	g9 (goodbye)	0	1	1	#N/A	0	0	5
77	1	25	1	0	1	g0 (g)	#N/A	2	0	#N/A	#N/A	0	9
77	1	25	1	0	1	g1 (through)	1	2	0	0	1	0	9
77	1	25	1	0	1	g2 (goes)	0	1	0	#N/A	0	0	9
77	1	25	1	0	1	g3 (forget)	1	1	0	0	0	0	9
77	1	25	1	0	1	g4 (washington)	1	0	0	0	0	0	9
77	1	25	1	0	1	g5 (King)	2	0	0	0	#N/A	0	9
77	1	25	1	0	1	g6 (go)	0	0	0	#N/A	0	0	9
77	1	25	1	0	1	g7 (degree)	1	0	0	0	0	0	9
77	1	25	1	0	1	g8 (goes)	0	0	0	#N/A	0	0	9
77	1	25	1	0	1	g9 (goodbye)	0	0	0	#N/A	1	0	9

## Sheet: Lowercase h and th
Writer	Nationality 0 - English 1 - Vietnamese	Age	Handedness 0 - Left 1 - Right	Slant 0 - No Slant 1 - Right Slant 2 - Left Slant	Allograph 0 - Cursive 1 - Script 2 - Semicursive	Letter Number (word the letter came from)	Position 0 - Initial 1 - Internal 2 - Terminal	Connected previous 0 - none 1 - connected	Connected Post 0 - none 1 - connected	Curve at top of staff 0 - Left 1 - Right 2 - Loop 3 - Straight	Relative height of arch to staff 0 - Lower half 1 - Half way 2 - Upper half	Arch retrace of staff 0 - Retrace 1 - Open 2 - Not connected	Arch shape 0 - rounded 1 - angular 2 - flat	Height of h staff relative to t staff 0 - t above h 1 - equal 2 - h above t	Number of strokes to form 'th' combination	Years they've learnt English
1	0	29	1	0	1	h0 (h)	#N/A	#N/A	#N/A	3	1	1	0	#N/A	#N/A	#N/A
1	0	29	1	0	1	h1 (Zach)	2	0	#N/A	3	0	1	0	#N/A	#N/A	#N/A
1	0	29	1	0	1	h2 (the)	1	0	1	3	0	0	0	0	3	#N/A
1	0	29	1	0	1	h3 (through)	1	0	0	3	1	0	1	0	3	#N/A
1	0	29	1	0	1	h4 (through)	2	0	#N/A	3	0	0	0	#N/A	#N/A	#N/A
1	0	29	1	0	1	h5 (where)	1	0	0	1	1	0	0	#N/A	#N/A	#N/A
1	0	29	1	0	1	h6 (the)	1	0	1	1	0	1	1	2	3	#N/A
1	0	29	1	0	1	h7 (the)	1	0	1	3	0	0	0	2	3	#N/A
1	0	29	1	0	1	h8 (24th)	2	0	#N/A	3	0	0	0	1	3	#N/A
1	0	29	1	0	1	h9 (him)	0	#N/A	0	1	2	0	0	#N/A	#N/A	#N/A
1	0	29	1	0	1	h10 (with)	2	0	#N/A	3	0	1	0	1	3	#N/A
1	0	29	1	0	1	h11 (the)	1	0	0	3	0	0	0	2	3	#N/A
1	0	29	1	0	1	h12 (Massach)	1	0	0	1	0	1	0	#N/A	#N/A	#N/A
1	0	29	1	0	1	h13 (with)	2	0	#N/A	3	0	1	0	1	3	#N/A
1	0	29	1	0	1	h14 (the)	1	0	1	1	0	0	0	1	3	#N/A
1	0	29	1	0	1	h15 (6th)	2	0	#N/A	3	0	1	0	0	3	#N/A
1	0	29	1	0	1	h16 (Washing)	1	0	0	1	1	0	1	#N/A	#N/A	#N/A
1	0	29	1	0	1	h17 (his)	0	#N/A	0	1	1	0	0	#N/A	#N/A	#N/A
1	0	29	1	0	1	h18 (south)	2	0	#N/A	0	0	1	0	1	3	#N/A
1	0	29	1	0	1	h19 (John)	1	0	1	3	1	0	0	#N/A	#N/A	#N/A
1	0	29	1	0	1	h20 (Ph.D.)	1	0	#N/A	3	1	0	0	#N/A	#N/A	#N/A
1	0	29	1	0	1	h21 (think)	1	0	0	1	1	0	0	#N/A	#N/A	#N/A
1	0	29	1	0	1	h22 (that)	1	0	0	1	1	0	0	1	3	#N/A
1	0	29	1	0	1	h23 (Ohio)	1	0	0	1	1	0	0	#N/A	#N/A	#N/A
1	0	29	1	0	1	h24 (here)	0	#N/A	0	3	0	0	0	#N/A	#N/A	#N/A
1	0	29	1	0	1	h25 (the)	1	0	0	3	0	0	0	1	3	#N/A
1	0	29	1	0	1	h26 (what)	1	0	0	3	1	0	0	#N/A	#N/A	#N/A
1	0	29	1	0	1	h27 (idaho)	1	0	0	1	2	1	0	#N/A	#N/A	#N/A
2	0	28	0	1	2	h0 (h)	#N/A	#N/A	#N/A	3	1	1	0	#N/A	#N/A	#N/A
2	0	28	0	1	2	h1 (Zach)	2	1	#N/A	1	0	1	0	#N/A	#N/A	#N/A
2	0	28	0	1	2	h2 (the)	1	0	1	3	1	1	1	1	3	#N/A
2	0	28	0	1	2	h3 (through)	1	0	0	3	0	0	0	2	3	#N/A
2	0	28	0	1	2	h4 (through)	2	0	#N/A	0	1	1	0	#N/A	#N/A	#N/A
2	0	28	0	1	2	h5 (where)	1	1	1	3	1	1	1	#N/A	#N/A	#N/A
2	0	28	0	1	2	h6 (the)	1	0	1	3	1	1	0	1	3	#N/A
2	0	28	0	1	2	h7 (the)	1	0	1	3	1	1	0	1	3	#N/A
2	0	28	0	1	2	h8 (24th)	2	0	#N/A	3	0	1	0	2	3	#N/A
2	0	28	0	1	2	h9 (him)	0	#N/A	1	1	1	1	1	#N/A	#N/A	#N/A
2	0	28	0	1	2	h10 (with)	2	0	#N/A	0	0	1	1	2	3	#N/A
2	0	28	0	1	2	h11 (the)	1	0	1	3	0	1	1	2	3	#N/A
2	0	28	0	1	2	h12 (Massach)	1	0	0	1	1	1	1	#N/A	#N/A	#N/A
2	0	28	0	1	2	h13 (with)	2	0	#N/A	3	0	1	0	2	3	#N/A
2	0	28	0	1	2	h14 (the)	1	0	1	3	1	1	1	2	3	#N/A
2	0	28	0	1	2	h15 (6th)	2	1	#N/A	3	0	1	0	1	2	#N/A
2	0	28	0	1	2	h16 (Washing)	1	0	1	0	0	1	1	#N/A	#N/A	#N/A
2	0	28	0	1	2	h17 (his)	0	#N/A	1	3	2	1	1	#N/A	#N/A	#N/A
2	0	28	0	1	2	h18 (south)	2	0	#N/A	3	0	1	0	1	3	#N/A
2	0	28	0	1	2	h19 (John)	1	0	1	3	0	1	0	#N/A	#N/A	#N/A
2	0	28	0	1	2	h20 (Ph.D.)	1	#N/A	#N/A	#N/A	#N/A	#N/A	#N/A	#N/A	#N/A	#N/A
2	0	28	0	1	2	h21 (think)	1	1	1	1	1	1	1	#N/A	#N/A	#N/A
2	0	28	0	1	2	h22 (that)	1	0	1	3	0	0	0	2	3	#N/A
2	0	28	0	1	2	h23 (Ohio)	1	0	1	3	1	0	1	#N/A	#N/A	#N/A
2	0	28	0	1	2	h24 (here)	0	#N/A	1	3	1	1	1	#N/A	#N/A	#N/A
2	0	28	0	1	2	h25 (the)	1	0	1	3	1	0	1	2	3	#N/A
2	0	28	0	1	2	h26 (what)	1	0	1	3	1	1	0	#N/A	#N/A	#N/A
2	0	28	0	1	2	h27 (idaho)	1	1	1	3	0	0	0	#N/A	#N/A	#N/A
7	0	45	1	2	1	h0 (h)	#N/A	#N/A	#N/A	3	0	1	0	#N/A	#N/A	#N/A
7	0	45	1	2	1	h1 (Zach)	2	1	#N/A	3	0	1	0	#N/A	#N/A	#N/A
7	0	45	1	2	1	h2 (the)	1	0	0	3	0	1	0	2	3	#N/A
7	0	45	1	2	1	h3 (through)	1	0	0	3	0	1	0	1	3	#N/A
7	0	45	1	2	1	h4 (through)	2	0	#N/A	3	0	1	0	#N/A	#N/A	#N/A
7	0	45	1	2	1	h5 (where)	1	0	0	3	0	1	0	#N/A	#N/A	#N/A
7	0	45	1	2	1	h6 (the)	1	0	0	1	0	1	0	0	3	#N/A
7	0	45	1	2	1	h7 (the)	1	0	0	1	0	1	0	2	3	#N/A
7	0	45	1	2	1	h8 (24th)	2	0	#N/A	3	0	1	0	2	3	#N/A
7	0	45	1	2	1	h9 (him)	0	#N/A	0	3	0	1	0	#N/A	#N/A	#N/A
7	0	45	1	2	1	h10 (with)	2	0	#N/A	1	0	1	0	2	3	#N/A
7	0	45	1	2	1	h11 (the)	1	0	0	3	0	1	0	2	3	#N/A
7	0	45	1	2	1	h12 (Massach)	1	0	0	3	0	1	0	#N/A	#N/A	#N/A
7	0	45	1	2	1	h13 (with)	2	0	#N/A	1	0	1	0	2	3	#N/A
7	0	45	1	2	1	h14 (the)	1	0	0	3	0	1	0	2	3	#N/A
7	0	45	1	2	1	h15 (6th)	2	0	#N/A	3	0	1	0	2	3	#N/A
7	0	45	1	2	1	h16 (Washing)	1	0	0	3	0	1	0	#N/A	#N/A	#N/A
7	0	45	1	2	1	h17 (his)	0	#N/A	0	3	0	0	0	#N/A	#N/A	#N/A
7	0	45	1	2	1	h18 (south)	2	0	#N/A	1	0	1	0	2	3	#N/A
7	0	45	1	2	1	h19 (John)	1	0	0	3	0	1	0	#N/A	#N/A	#N/A
7	0	45	1	2	1	h20 (Ph.D.)	1	0	#N/A	3	0	2	0	#N/A	#N/A	#N/A
7	0	45	1	2	1	h21 (think)	1	0	0	3	0	1	0	#N/A	#N/A	#N/A
7	0	45	1	2	1	h22 (that)	1	0	0	3	0	1	0	0	3	#N/A
7	0	45	1	2	1	h23 (Ohio)	1	0	0	3	0	0	0	#N/A	#N/A	#N/A
7	0	45	1	2	1	h24 (here)	0	#N/A	1	3	0	1	0	#N/A	#N/A	#N/A
7	0	45	1	2	1	h25 (the)	1	1	0	1	0	1	0	0	2	#N/A
7	0	45	1	2	1	h26 (what)	1	0	0	3	0	0	0	#N/A	#N/A	#N/A
7	0	45	1	2	1	h27 (idaho)	1	0	0	3	0	1	0	#N/A	#N/A	#N/A
8	0	36	1	0	1	h0 (h)	#N/A	#N/A	#N/A	3	0	1	0	#N/A	#N/A	#N/A
8	0	36	1	0	1	h1 (Zach)	2	1	#N/A	3	0	1	1	#N/A	#N/A	#N/A
8	0	36	1	0	1	h2 (the)	1	0	0	3	1	1	1	2	3	#N/A
8	0	36	1	0	1	h3 (through)	1	1	0	3	0	1	1	1	2	#N/A
8	0	36	1	0	1	h4 (through)	2	0	#N/A	3	0	1	1	#N/A	#N/A	#N/A
8	0	36	1	0	1	h5 (where)	1	0	0	3	0	1	1	#N/A	#N/A	#N/A
8	0	36	1	0	1	h6 (the)	1	1	0	0	0	1	1	0	2	#N/A
8	0	36	1	0	1	h7 (the)	1	1	0	0	1	1	1	0	2	#N/A
8	0	36	1	0	1	h8 (24th)	2	1	#N/A	3	0	1	1	2	2	#N/A
8	0	36	1	0	1	h9 (him)	0	#N/A	1	3	1	1	1	#N/A	#N/A	#N/A
8	0	36	1	0	1	h10 (with)	2	0	#N/A	3	0	1	0	2	3	#N/A
8	0	36	1	0	1	h11 (the)	1	1	0	0	0	1	1	2	2	#N/A
8	0	36	1	0	1	h12 (Massach)	1	1	0	3	0	1	1	#N/A	#N/A	#N/A
8	0	36	1	0	1	h13 (with)	2	1	#N/A	0	0	1	1	2	2	#N/A
8	0	36	1	0	1	h14 (the)	1	1	0	0	1	1	1	0	2	#N/A
8	0	36	1	0	1	h15 (6th)	2	0	#N/A	3	0	1	1	1	3	#N/A
8	0	36	1	0	1	h16 (Washing)	1	0	1	3	1	1	1	#N/A	#N/A	#N/A
8	0	36	1	0	1	h17 (his)	0	#N/A	1	3	0	1	1	#N/A	#N/A	#N/A
8	0	36	1	0	1	h18 (south)	2	0	#N/A	3	0	1	1	2	3	#N/A
8	0	36	1	0	1	h19 (John)	1	0	0	3	0	1	1	#N/A	#N/A	#N/A
8	0	36	1	0	1	h20 (Ph.D.)	1	0	#N/A	3	0	1	1	#N/A	#N/A	#N/A
8	0	36	1	0	1	h21 (think)	1	0	1	3	1	1	1	#N/A	#N/A	#N/A
8	0	36	1	0	1	h22 (that)	1	1	1	0	0	1	1	1	2	#N/A
8	0	36	1	0	1	h23 (Ohio)	1	0	1	3	0	1	1	#N/A	#N/A	#N/A
8	0	36	1	0	1	h24 (here)	0	#N/A	0	3	1	1	1	#N/A	#N/A	#N/A
8	0	36	1	0	1	h25 (the)	1	1	0	3	1	1	1	1	2	#N/A
8	0	36	1	0	1	h26 (what)	1	1	0	0	0	1	1	#N/A	#N/A	#N/A
8	0	36	1	0	1	h27 (idaho)	1	0	0	3	1	1	1	#N/A	#N/A	#N/A
12	0	24	1	0	1	h0 (h)	#N/A	#N/A	#N/A	3	1	0	0	#N/A	#N/A	#N/A
12	0	24	1	0	1	h1 (Zach)	2	1	#N/A	3	0	1	0	#N/A	#N/A	#N/A
12	0	24	1	0	1	h2 (the)	1	0	0	3	1	1	1	2	3	#N/A
12	0	24	1	0	1	h3 (through)	1	0	0	3	0	0	1	2	3	#N/A
12	0	24	1	0	1	h4 (through)	2	0	#N/A	0	1	1	0	#N/A	#N/A	#N/A
12	0	24	1	0	1	h5 (where)	1	0	0	3	0	0	0	#N/A	#N/A	#N/A
12	0	24	1	0	1	h6 (the)	1	0	1	3	0	0	1	0	3	#N/A
12	0	24	1	0	1	h7 (the)	1	0	1	3	0	1	0	0	2	#N/A
12	0	24	1	0	1	h8 (24th)	2	0	#N/A	3	1	1	0	1	3	#N/A
12	0	24	1	0	1	h9 (him)	0	#N/A	0	3	1	1	0	#N/A	#N/A	#N/A
12	0	24	1	0	1	h10 (with)	2	1	#N/A	0	0	1	0	1	1	#N/A
12	0	24	1	0	1	h11 (the)	1	1	1	0	0	0	0	1	1	#N/A
12	0	24	1	0	1	h12 (Massach)	1	#N/A	#N/A	#N/A	#N/A	#N/A	#N/A	#N/A	#N/A	#N/A
12	0	24	1	0	1	h13 (with)	2	#N/A	#N/A	#N/A	#N/A	#N/A	#N/A	#N/A	#N/A	#N/A
12	0	24	1	0	1	h14 (the)	1	#N/A	#N/A	#N/A	#N/A	#N/A	#N/A	#N/A	#N/A	#N/A
12	0	24	1	0	1	h15 (6th)	2	1	#N/A	3	0	1	0	2	1	#N/A
12	0	24	1	0	1	h16 (Washing)	1	0	1	3	0	1	0	#N/A	#N/A	#N/A
12	0	24	1	0	1	h17 (his)	0	#N/A	1	3	1	1	1	#N/A	#N/A	#N/A
12	0	24	1	0	1	h18 (south)	2	1	#N/A	3	1	1	0	1	1	#N/A
12	0	24	1	0	1	h19 (John)	1	0	1	1	0	1	0	#N/A	#N/A	#N/A
12	0	24	1	0	1	h20 (Ph.D.)	1	0	#N/A	3	0	1	0	#N/A	#N/A	#N/A
12	0	24	1	0	1	h21 (think)	1	0	0	1	0	1	1	#N/A	#N/A	#N/A
12	0	24	1	0	1	h22 (that)	1	1	1	3	0	1	1	2	1	#N/A
12	0	24	1	0	1	h23 (Ohio)	1	0	1	3	0	1	1	#N/A	#N/A	#N/A
12	0	24	1	0	1	h24 (here)	0	#N/A	1	0	2	0	0	#N/A	#N/A	#N/A
12	0	24	1	0	1	h25 (the)	1	0	1	1	0	0	0	1	2	#N/A
12	0	24	1	0	1	h26 (what)	1	1	1	0	0	0	0	#N/A	#N/A	#N/A
12	0	24	1	0	1	h27 (idaho)	1	0	0	3	1	0	0	#N/A	#N/A	#N/A
17	0	29	1	0	1	h0 (h)	#N/A	#N/A	#N/A	3	1	1	0	#N/A	#N/A	#N/A
17	0	29	1	0	1	h1 (Zach)	2	1	#N/A	1	0	1	0	#N/A	#N/A	#N/A
17	0	29	1	0	1	h2 (the)	1	1	0	3	0	1	0	1	1	#N/A
17	0	29	1	0	1	h3 (through)	1	1	0	0	0	1	0	1	1	#N/A
17	0	29	1	0	1	h4 (through)	2	0	#N/A	3	0	1	0	#N/A	#N/A	#N/A
17	0	29	1	0	1	h5 (where)	1	0	0	0	0	1	0	#N/A	#N/A	#N/A
17	0	29	1	0	1	h6 (the)	1	1	1	3	0	1	0	2	1	#N/A
17	0	29	1	0	1	h7 (the)	1	1	1	3	0	1	0	0	1	#N/A
17	0	29	1	0	1	h8 (24th)	2	1	#N/A	0	0	1	0	1	1	#N/A
17	0	29	1	0	1	h9 (him)	0	#N/A	0	2	1	1	0	#N/A	#N/A	#N/A
17	0	29	1	0	1	h10 (with)	2	1	#N/A	0	0	1	0	2	1	#N/A
17	0	29	1	0	1	h11 (the)	1	1	0	0	0	1	1	0	1	#N/A
17	0	29	1	0	1	h12 (Massach)	1	1	0	3	0	1	0	#N/A	#N/A	#N/A
17	0	29	1	0	1	h13 (with)	2	1	#N/A	3	0	1	0	1	1	#N/A
17	0	29	1	0	1	h14 (the)	1	1	1	3	0	1	0	2	1	#N/A
17	0	29	1	0	1	h15 (6th)	2	1	#N/A	3	0	1	0	1	1	#N/A
17	0	29	1	0	1	h16 (Washing)	1	0	0	3	0	1	0	#N/A	#N/A	#N/A
17	0	29	1	0	1	h17 (his)	0	#N/A	0	3	0	1	0	#N/A	#N/A	#N/A
17	0	29	1	0	1	h18 (south)	2	1	#N/A	3	0	1	0	1	2	#N/A
17	0	29	1	0	1	h19 (John)	1	0	0	0	0	1	0	#N/A	#N/A	#N/A
17	0	29	1	0	1	h20 (Ph.D.)	1	0	#N/A	3	0	0	0	#N/A	#N/A	#N/A
17	0	29	1	0	1	h21 (think)	1	0	0	0	0	1	0	#N/A	#N/A	#N/A
17	0	29	1	0	1	h22 (that)	1	1	0	3	0	1	0	1	1	#N/A
17	0	29	1	0	1	h23 (Ohio)	1	0	0	0	0	1	0	#N/A	#N/A	#N/A
17	0	29	1	0	1	h24 (here)	0	#N/A	1	1	1	1	0	#N/A	#N/A	#N/A
17	0	29	1	0	1	h25 (the)	1	1	1	3	0	1	0	1	1	#N/A
17	0	29	1	0	1	h26 (what)	1	0	0	3	0	1	1	#N/A	#N/A	#N/A
17	0	29	1	0	1	h27 (idaho)	1	0	1	0	0	0	0	#N/A	#N/A	#N/A
19	0	24	0	1	2	h0 (h)	#N/A	#N/A	#N/A	0	0	1	0	#N/A	#N/A	#N/A
19	0	24	0	1	2	h1 (Zach)	2	0	#N/A	0	0	1	0	#N/A	#N/A	#N/A
19	0	24	0	1	2	h2 (the)	1	0	1	0	0	1	0	0	3	#N/A
19	0	24	0	1	2	h3 (through)	1	0	0	0	0	1	0	0	3	#N/A
19	0	24	0	1	2	h4 (through)	2	0	#N/A	0	0	1	0	#N/A	#N/A	#N/A
19	0	24	0	1	2	h5 (where)	1	0	0	0	0	0	0	#N/A	#N/A	#N/A
19	0	24	0	1	2	h6 (the)	1	0	0	0	0	1	0	1	3	#N/A
19	0	24	0	1	2	h7 (the)	1	0	0	0	0	0	1	2	3	#N/A
19	0	24	0	1	2	h8 (24th)	2	1	#N/A	0	0	1	0	0	1	#N/A
19	0	24	0	1	2	h9 (him)	0	#N/A	0	0	0	1	1	#N/A	#N/A	#N/A
19	0	24	0	1	2	h10 (with)	2	0	#N/A	0	0	1	0	1	3	#N/A
19	0	24	0	1	2	h11 (the)	1	0	0	0	0	1	1	1	3	#N/A
19	0	24	0	1	2	h12 (Massach)	1	0	0	0	0	1	1	#N/A	#N/A	#N/A
19	0	24	0	1	2	h13 (with)	2	0	#N/A	0	0	1	0	0	2	#N/A
19	0	24	0	1	2	h14 (the)	1	0	0	0	0	1	0	1	3	#N/A
19	0	24	0	1	2	h15 (6th)	2	0	#N/A	0	0	1	0	0	3	#N/A
19	0	24	0	1	2	h16 (Washing)	1	0	0	0	0	1	1	#N/A	#N/A	#N/A
19	0	24	0	1	2	h17 (his)	0	#N/A	0	0	0	1	1	#N/A	#N/A	#N/A
19	0	24	0	1	2	h18 (south)	2	0	#N/A	0	0	1	0	0	3	#N/A
19	0	24	0	1	2	h19 (John)	1	0	0	0	0	1	0	#N/A	#N/A	#N/A
19	0	24	0	1	2	h20 (Ph.D.)	1	0	#N/A	0	0	0	0	#N/A	#N/A	#N/A
19	0	24	0	1	2	h21 (think)	1	0	0	0	0	1	1	#N/A	#N/A	#N/A
19	0	24	0	1	2	h22 (that)	1	1	0	0	0	1	0	2	2	#N/A
19	0	24	0	1	2	h23 (Ohio)	1	0	0	0	0	1	1	#N/A	#N/A	#N/A
19	0	24	0	1	2	h24 (here)	0	#N/A	0	0	1	1	1	#N/A	#N/A	#N/A
19	0	24	0	1	2	h25 (the)	1	0	1	0	0	1	0	2	3	#N/A
19	0	24	0	1	2	h26 (what)	1	0	0	0	0	1	0	#N/A	#N/A	#N/A
19	0	24	0	1	2	h27 (idaho)	1	0	0	0	0	1	0	#N/A	#N/A	#N/A
24	0	21	1	0	1	h0 (h)	#N/A	#N/A	#N/A	3	1	1	1	#N/A	#N/A	#N/A
24	0	21	1	0	1	h1 (Zach)	2	1	#N/A	3	1	1	0	#N/A	#N/A	#N/A
24	0	21	1	0	1	h2 (the)	1	1	0	0	2	0	0	1	2	#N/A
24	0	21	1	0	1	h3 (through)	1	1	0	0	2	1	0	1	2	#N/A
24	0	21	1	0	1	h4 (through)	2	0	#N/A	3	2	1	0	#N/A	#N/A	#N/A
24	0	21	1	0	1	h5 (where)	1	0	0	3	2	1	0	#N/A	#N/A	#N/A
24	0	21	1	0	1	h6 (the)	1	0	0	3	2	1	0	1	3	#N/A
24	0	21	1	0	1	h7 (the)	1	1	0	0	2	1	0	1	2	#N/A
24	0	21	1	0	1	h8 (24th)	2	1	#N/A	2	2	1	0	2	2	#N/A
24	0	21	1	0	1	h9 (him)	0	#N/A	0	3	2	1	0	#N/A	#N/A	#N/A
24	0	21	1	0	1	h10 (with)	2	1	#N/A	0	2	1	0	2	2	#N/A
24	0	21	1	0	1	h11 (the)	1	0	0	3	2	1	0	1	3	#N/A
24	0	21	1	0	1	h12 (Massach)	1	1	0	3	1	1	0	#N/A	#N/A	#N/A
24	0	21	1	0	1	h13 (with)	2	1	#N/A	0	2	1	0	2	2	#N/A
24	0	21	1	0	1	h14 (the)	1	1	0	0	2	1	0	2	2	#N/A
24	0	21	1	0	1	h15 (6th)	2	1	#N/A	2	2	1	0	2	2	#N/A
24	0	21	1	0	1	h16 (Washing)	1	0	0	3	1	1	0	#N/A	#N/A	#N/A
24	0	21	1	0	1	h17 (his)	0	#N/A	0	3	2	0	0	#N/A	#N/A	#N/A
24	0	21	1	0	1	h18 (south)	2	1	#N/A	0	2	1	0	2	2	#N/A
24	0	21	1	0	1	h19 (John)	1	0	0	3	2	1	0	#N/A	#N/A	#N/A
24	0	21	1	0	1	h20 (Ph.D.)	1	0	#N/A	3	1	1	0	#N/A	#N/A	#N/A
24	0	21	1	0	1	h21 (think)	1	1	0	0	1	0	0	#N/A	#N/A	#N/A
24	0	21	1	0	1	h22 (that)	1	1	0	0	1	1	0	1	2	#N/A
24	0	21	1	0	1	h23 (Ohio)	1	0	0	3	2	1	1	#N/A	#N/A	#N/A
24	0	21	1	0	1	h24 (here)	0	#N/A	0	3	2	0	0	#N/A	#N/A	#N/A
24	0	21	1	0	1	h25 (the)	1	1	0	2	1	1	0	1	2	#N/A
24	0	21	1	0	1	h26 (what)	1	0	0	3	2	1	0	#N/A	#N/A	#N/A
24	0	21	1	0	1	h27 (idaho)	1	0	0	3	2	1	0	#N/A	#N/A	#N/A
27	0	21	1	0	1	h0 (h)	#N/A	#N/A	#N/A	3	0	0	0	#N/A	#N/A	#N/A
27	0	21	1	0	1	h1 (Zach)	2	0	#N/A	3	1	0	0	#N/A	#N/A	#N/A
27	0	21	1	0	1	h2 (the)	1	1	0	3	1	0	0	2	2	#N/A
27	0	21	1	0	1	h3 (through)	1	0	0	3	1	0	0	0	3	#N/A
27	0	21	1	0	1	h4 (through)	2	0	#N/A	3	0	0	1	#N/A	#N/A	#N/A
27	0	21	1	0	1	h5 (where)	1	1	1	0	1	0	0	#N/A	#N/A	#N/A
27	0	21	1	0	1	h6 (the)	1	0	0	3	0	0	1	1	3	#N/A
27	0	21	1	0	1	h7 (the)	1	0	#N/A	3	1	0	1	0	3	#N/A
27	0	21	1	0	1	h8 (24th)	2	0	#N/A	3	1	0	0	0	3	#N/A
27	0	21	1	0	1	h9 (him)	0	#N/A	0	3	0	1	0	#N/A	#N/A	#N/A
27	0	21	1	0	1	h10 (with)	2	1	#N/A	3	0	0	0	1	2	#N/A
27	0	21	1	0	1	h11 (the)	1	1	0	3	0	0	0	1	2	#N/A
27	0	21	1	0	1	h12 (Massach)	1	1	0	3	1	0	0	#N/A	#N/A	#N/A
27	0	21	1	0	1	h13 (with)	2	1	#N/A	0	1	0	1	1	2	#N/A
27	0	21	1	0	1	h14 (the)	1	1	0	0	0	0	0	2	2	#N/A
27	0	21	1	0	1	h15 (6th)	2	1	#N/A	3	0	1	0	1	2	#N/A
27	0	21	1	0	1	h16 (Washing)	1	0	1	0	0	0	0	#N/A	#N/A	#N/A
27	0	21	1	0	1	h17 (his)	0	#N/A	0	3	0	0	0	#N/A	#N/A	#N/A
27	0	21	1	0	1	h18 (south)	2	1	#N/A	3	0	0	0	2	2	#N/A
27	0	21	1	0	1	h19 (John)	1	0	0	0	1	0	0	#N/A	#N/A	#N/A
27	0	21	1	0	1	h20 (Ph.D.)	1	0	#N/A	0	0	0	0	#N/A	#N/A	#N/A
27	0	21	1	0	1	h21 (think)	1	1	1	0	0	0	1	#N/A	#N/A	#N/A
27	0	21	1	0	1	h22 (that)	1	1	0	3	0	1	1	0	2	#N/A
27	0	21	1	0	1	h23 (Ohio)	1	0	1	0	0	0	0	#N/A	#N/A	#N/A
27	0	21	1	0	1	h24 (here)	0	#N/A	0	3	1	0	1	#N/A	#N/A	#N/A
27	0	21	1	0	1	h25 (the)	1	1	0	0	0	1	0	1	2	#N/A
27	0	21	1	0	1	h26 (what)	1	1	0	0	1	1	0	#N/A	#N/A	#N/A
27	0	21	1	0	1	h27 (idaho)	1	1	1	3	1	0	1	#N/A	#N/A	#N/A
28	0	21	1	2	2	h0 (h)	#N/A	#N/A	#N/A	3	1	1	1	#N/A	#N/A	#N/A
28	0	21	1	2	2	h1 (Zach)	2	1	#N/A	1	0	1	0	#N/A	#N/A	#N/A
28	0	21	1	2	2	h2 (the)	1	1	1	0	0	1	2	0	2	#N/A
28	0	21	1	2	2	h3 (through)	1	1	0	3	0	1	1	0	2	#N/A
28	0	21	1	2	2	h4 (through)	2	1	#N/A	0	1	1	1	#N/A	#N/A	#N/A
28	0	21	1	2	2	h5 (where)	1	1	1	2	0	1	0	#N/A	#N/A	#N/A
28	0	21	1	2	2	h6 (the)	1	1	1	0	0	1	2	0	2	#N/A
28	0	21	1	2	2	h7 (the)	1	1	1	0	0	1	2	0	2	#N/A
28	0	21	1	2	2	h8 (24th)	2	1	#N/A	0	1	1	1	0	2	#N/A
28	0	21	1	2	2	h9 (him)	0	#N/A	0	3	0	1	0	#N/A	#N/A	#N/A
28	0	21	1	2	2	h10 (with)	2	1	#N/A	0	0	1	0	0	2	#N/A
28	0	21	1	2	2	h11 (the)	1	1	1	0	0	1	2	0	1	#N/A
28	0	21	1	2	2	h12 (Massach)	1	0	0	3	0	1	0	#N/A	#N/A	#N/A
28	0	21	1	2	2	h13 (with)	2	1	#N/A	3	1	1	1	0	2	#N/A
28	0	21	1	2	2	h14 (the)	1	1	1	3	0	1	2	0	2	#N/A
28	0	21	1	2	2	h15 (6th)	2	1	#N/A	3	0	1	0	1	2	#N/A
28	0	21	1	2	2	h16 (Washing)	1	0	0	3	0	1	1	#N/A	#N/A	#N/A
28	0	21	1	2	2	h17 (his)	0	#N/A	0	3	0	1	1	#N/A	#N/A	#N/A
28	0	21	1	2	2	h18 (south)	2	1	#N/A	3	0	1	1	0	2	#N/A
28	0	21	1	2	2	h19 (John)	1	0	0	1	0	1	1	#N/A	#N/A	#N/A
28	0	21	1	2	2	h20 (Ph.D.)	1	0	#N/A	3	0	1	0	#N/A	#N/A	#N/A
28	0	21	1	2	2	h21 (think)	1	1	0	0	0	1	0	#N/A	#N/A	#N/A
28	0	21	1	2	2	h22 (that)	1	1	1	0	0	1	1	1	1	#N/A
28	0	21	1	2	2	h23 (Ohio)	1	0	0	3	0	1	1	#N/A	#N/A	#N/A
28	0	21	1	2	2	h24 (here)	0	#N/A	1	3	0	1	1	#N/A	#N/A	#N/A
28	0	21	1	2	2	h25 (the)	1	1	1	3	0	1	2	0	2	#N/A
28	0	21	1	2	2	h26 (what)	1	0	1	3	0	1	1	#N/A	#N/A	#N/A
28	0	21	1	2	2	h27 (idaho)	1	0	0	1	0	1	1	#N/A	#N/A	#N/A
29	0	25	1	0	1	h0 (h)	#N/A	#N/A	#N/A	3	0	1	1	#N/A	#N/A	#N/A
29	0	25	1	0	1	h1 (Zach)	2	0	#N/A	3	0	1	0	#N/A	#N/A	#N/A
29	0	25	1	0	1	h2 (the)	1	1	1	0	1	1	1	2	2	#N/A
29	0	25	1	0	1	h3 (through)	1	0	1	3	0	0	1	2	3	#N/A
29	0	25	1	0	1	h4 (through)	2	0	#N/A	3	0	1	0	#N/A	#N/A	#N/A
29	0	25	1	0	1	h5 (where)	1	0	0	1	1	1	1	#N/A	#N/A	#N/A
29	0	25	1	0	1	h6 (the)	1	1	1	0	1	1	1	0	2	#N/A
29	0	25	1	0	1	h7 (the)	1	1	1	0	0	1	1	2	2	#N/A
29	0	25	1	0	1	h8 (24th)	2	0	#N/A	0	1	1	0	0	2	#N/A
29	0	25	1	0	1	h9 (him)	0	#N/A	1	3	1	1	1	#N/A	#N/A	#N/A
29	0	25	1	0	1	h10 (with)	2	1	#N/A	3	0	1	0	0	2	#N/A
29	0	25	1	0	1	h11 (the)	1	1	1	0	1	1	1	1	2	#N/A
29	0	25	1	0	1	h12 (Massach)	1	0	0	3	1	1	1	#N/A	#N/A	#N/A
29	0	25	1	0	1	h13 (with)	2	1	#N/A	0	0	1	0	0	2	#N/A
29	0	25	1	0	1	h14 (the)	1	1	1	0	1	1	1	1	2	#N/A
29	0	25	1	0	1	h15 (6th)	2	1	#N/A	3	0	1	0	1	2	#N/A
29	0	25	1	0	1	h16 (Washing)	1	0	1	0	1	1	1	#N/A	#N/A	#N/A
29	0	25	1	0	1	h17 (his)	0	#N/A	1	3	1	1	1	#N/A	#N/A	#N/A
29	0	25	1	0	1	h18 (south)	2	1	#N/A	0	1	1	1	0	2	#N/A
29	0	25	1	0	1	h19 (John)	1	0	1	3	0	1	1	#N/A	#N/A	#N/A
29	0	25	1	0	1	h20 (Ph.D.)	1	0	0	3	0	0	0	#N/A	#N/A	#N/A
29	0	25	1	0	1	h21 (think)	1	0	0	3	1	1	1	#N/A	#N/A	#N/A
29	0	25	1	0	1	h22 (that)	1	1	1	0	0	1	1	2	2	#N/A
29	0	25	1	0	1	h23 (Ohio)	1	0	1	3	1	0	0	#N/A	#N/A	#N/A
29	0	25	1	0	1	h24 (here)	0	#N/A	0	3	2	0	1	#N/A	#N/A	#N/A
29	0	25	1	0	1	h25 (the)	1	1	1	0	2	1	1	1	2	#N/A
29	0	25	1	0	1	h26 (what)	1	0	1	3	0	1	1	#N/A	#N/A	#N/A
29	0	25	1	0	1	h27 (idaho)	1	0	0	3	1	1	1	#N/A	#N/A	#N/A
30	0	20	1	0	1	h0 (h)	#N/A	#N/A	#N/A	3	0	0	0	#N/A	#N/A	#N/A
30	0	20	1	0	1	h1 (Zach)	2	0	#N/A	3	1	0	0	#N/A	#N/A	#N/A
30	0	20	1	0	1	h2 (the)	1	1	1	3	0	1	0	2	1	#N/A
30	0	20	1	0	1	h3 (through)	1	0	1	3	0	1	0	2	3	#N/A
30	0	20	1	0	1	h4 (through)	2	0	#N/A	3	0	1	0	#N/A	#N/A	#N/A
30	0	20	1	0	1	h5 (where)	1	0	0	3	0	1	0	#N/A	#N/A	#N/A
30	0	20	1	0	1	h6 (the)	1	0	1	3	0	1	0	2	3	#N/A
30	0	20	1	0	1	h7 (the)	1	0	1	3	0	1	0	2	3	#N/A
30	0	20	1	0	1	h8 (24th)	2	0	#N/A	3	0	1	0	2	3	#N/A
30	0	20	1	0	1	h9 (him)	0	#N/A	0	3	0	0	0	#N/A	#N/A	#N/A
30	0	20	1	0	1	h10 (with)	2	0	#N/A	3	0	1	0	2	3	#N/A
30	0	20	1	0	1	h11 (the)	1	0	1	3	0	1	0	2	2	#N/A
30	0	20	1	0	1	h12 (Massach)	1	0	0	1	0	1	0	#N/A	#N/A	#N/A
30	0	20	1	0	1	h13 (with)	2	1	#N/A	1	0	1	1	2	2	#N/A
30	0	20	1	0	1	h14 (the)	1	0	1	3	0	1	0	1	2	#N/A
30	0	20	1	0	1	h15 (6th)	2	0	#N/A	3	0	1	1	1	3	#N/A
30	0	20	1	0	1	h16 (Washing)	1	0	0	3	0	1	1	#N/A	#N/A	#N/A
30	0	20	1	0	1	h17 (his)	0	#N/A	0	1	0	1	0	#N/A	#N/A	#N/A
30	0	20	1	0	1	h18 (south)	2	1	#N/A	2	0	1	0	2	2	#N/A
30	0	20	1	0	1	h19 (John)	1	0	0	1	0	1	0	#N/A	#N/A	#N/A
30	0	20	1	0	1	h20 (Ph.D.)	1	0	#N/A	3	0	1	0	#N/A	#N/A	#N/A
30	0	20	1	0	1	h21 (think)	1	0	0	3	0	1	1	#N/A	#N/A	#N/A
30	0	20	1	0	1	h22 (that)	1	0	0	3	0	1	0	1	3	#N/A
30	0	20	1	0	1	h23 (Ohio)	1	0	0	1	0	1	0	#N/A	#N/A	#N/A
30	0	20	1	0	1	h24 (here)	0	#N/A	1	3	0	1	0	#N/A	#N/A	#N/A
30	0	20	1	0	1	h25 (the)	1	1	1	3	0	1	0	2	2	#N/A
30	0	20	1	0	1	h26 (what)	1	0	0	0	0	1	0	#N/A	#N/A	#N/A
30	0	20	1	0	1	h27 (idaho)	1	0	0	3	0	1	0	#N/A	#N/A	#N/A
31	0	23	1	2	2	h0 (h)	#N/A	#N/A	#N/A	1	0	1	0	#N/A	#N/A	#N/A
31	0	23	1	2	2	h1 (Zach)	2	1	#N/A	2	0	1	0	#N/A	#N/A	#N/A
31	0	23	1	2	2	h2 (the)	1	1	1	3	0	1	1	2	2	#N/A
31	0	23	1	2	2	h3 (through)	1	0	0	3	0	1	1	2	3	#N/A
31	0	23	1	2	2	h4 (through)	2	1	#N/A	2	0	1	1	#N/A	#N/A	#N/A
31	0	23	1	2	2	h5 (where)	1	0	1	3	0	1	1	#N/A	#N/A	#N/A
31	0	23	1	2	2	h6 (the)	1	1	1	3	0	1	1	2	2	#N/A
31	0	23	1	2	2	h7 (the)	1	1	1	2	0	1	0	2	1	#N/A
31	0	23	1	2	2	h8 (24th)	2	1	#N/A	0	0	1	0	2	2	#N/A
31	0	23	1	2	2	h9 (him)	0	#N/A	0	3	0	1	0	#N/A	#N/A	#N/A
31	0	23	1	2	2	h10 (with)	2	0	#N/A	3	0	0	1	2	3	#N/A
31	0	23	1	2	2	h11 (the)	1	1	0	2	0	1	0	0	2	#N/A
31	0	23	1	2	2	h12 (Massach)	1	1	0	2	0	1	0	#N/A	#N/A	#N/A
31	0	23	1	2	2	h13 (with)	2	1	#N/A	3	0	1	0	2	2	#N/A
31	0	23	1	2	2	h14 (the)	1	1	1	0	0	1	0	0	2	#N/A
31	0	23	1	2	2	h15 (6th)	2	1	#N/A	3	0	1	1	2	2	#N/A
31	0	23	1	2	2	h16 (Washing)	1	0	0	0	0	1	0	#N/A	#N/A	#N/A
31	0	23	1	2	2	h17 (his)	0	#N/A	0	3	1	0	0	#N/A	#N/A	#N/A
31	0	23	1	2	2	h18 (south)	2	1	#N/A	3	0	1	1	2	2	#N/A
31	0	23	1	2	2	h19 (John)	1	0	0	0	0	1	0	#N/A	#N/A	#N/A
31	0	23	1	2	2	h20 (Ph.D.)	1	0	#N/A	3	0	1	0	#N/A	#N/A	#N/A
31	0	23	1	2	2	h21 (think)	1	0	0	3	0	0	0	#N/A	#N/A	#N/A
31	0	23	1	2	2	h22 (that)	1	0	0	3	0	1	0	2	3	#N/A
31	0	23	1	2	2	h23 (Ohio)	1	0	1	0	1	1	1	#N/A	#N/A	#N/A
31	0	23	1	2	2	h24 (here)	0	#N/A	0	3	0	1	0	#N/A	#N/A	#N/A
31	0	23	1	2	2	h25 (the)	1	0	0	3	0	1	0	2	3	#N/A
31	0	23	1	2	2	h26 (what)	1	0	0	3	1	1	1	#N/A	#N/A	#N/A
31	0	23	1	2	2	h27 (idaho)	1	0	0	3	0	1	0	#N/A	#N/A	#N/A
32	0	28	1	0	2	h0 (h)	#N/A	#N/A	#N/A	3	0	1	1	#N/A	#N/A	#N/A
32	0	28	1	0	2	h1 (Zach)	2	1	#N/A	2	0	1	0	#N/A	#N/A	#N/A
32	0	28	1	0	2	h2 (the)	1	1	0	2	0	1	1	2	1	#N/A
32	0	28	1	0	2	h3 (through)	1	1	1	3	0	1	1	2	1	#N/A
32	0	28	1	0	2	h4 (through)	2	1	#N/A	0	0	1	0	#N/A	#N/A	#N/A
32	0	28	1	0	2	h5 (where)	1	1	1	3	0	1	0	#N/A	#N/A	#N/A
32	0	28	1	0	2	h6 (the)	1	1	0	3	0	1	1	2	1	#N/A
32	0	28	1	0	2	h7 (the)	1	1	0	3	0	1	1	2	1	#N/A
32	0	28	1	0	2	h8 (24th)	2	1	#N/A	0	0	1	1	2	1	#N/A
32	0	28	1	0	2	h9 (him)	0	#N/A	0	3	0	1	1	#N/A	#N/A	#N/A
32	0	28	1	0	2	h10 (with)	2	1	#N/A	2	0	1	1	2	1	#N/A
32	0	28	1	0	2	h11 (the)	1	1	0	3	0	1	1	2	2	#N/A
32	0	28	1	0	2	h12 (Massach)	1	1	0	2	0	1	1	#N/A	#N/A	#N/A
32	0	28	1	0	2	h13 (with)	2	1	#N/A	0	0	1	1	1	1	#N/A
32	0	28	1	0	2	h14 (the)	1	1	0	0	0	1	1	2	1	#N/A
32	0	28	1	0	2	h15 (6th)	2	1	#N/A	0	0	1	1	2	1	#N/A
32	0	28	1	0	2	h16 (Washing)	1	1	0	2	0	1	1	#N/A	#N/A	#N/A
32	0	28	1	0	2	h17 (his)	0	#N/A	0	0	0	1	1	#N/A	#N/A	#N/A
32	0	28	1	0	2	h18 (south)	2	1	#N/A	3	0	1	1	1	1	#N/A
32	0	28	1	0	2	h19 (John)	1	1	0	2	1	1	1	#N/A	#N/A	#N/A
32	0	28	1	0	2	h20 (Ph.D.)	1	0	#N/A	1	0	1	1	#N/A	#N/A	#N/A
32	0	28	1	0	2	h21 (think)	1	1	0	0	0	1	1	#N/A	#N/A	#N/A
32	0	28	1	0	2	h22 (that)	1	1	0	2	0	1	1	2	1	#N/A
32	0	28	1	0	2	h23 (Ohio)	1	0	0	0	0	1	1	#N/A	#N/A	#N/A
32	0	28	1	0	2	h24 (here)	0	#N/A	0	3	2	1	1	#N/A	#N/A	#N/A
32	0	28	1	0	2	h25 (the)	1	1	1	3	0	1	1	2	1	#N/A
32	0	28	1	0	2	h26 (what)	1	1	0	2	0	1	1	#N/A	#N/A	#N/A
32	0	28	1	0	2	h27 (idaho)	1	0	1	1	0	1	1	#N/A	#N/A	#N/A
33	0	26	0	1	0	h0 (h)	#N/A	#N/A	#N/A	2	0	1	0	#N/A	#N/A	#N/A
33	0	26	0	1	0	h1 (Zach)	2	0	#N/A	2	0	1	0	#N/A	#N/A	#N/A
33	0	26	0	1	0	h2 (the)	1	1	1	2	0	1	1	0	2	#N/A
33	0	26	0	1	0	h3 (through)	1	1	1	2	0	1	1	0	1	#N/A
33	0	26	0	1	0	h4 (through)	2	1	#N/A	2	0	1	0	#N/A	#N/A	#N/A
33	0	26	0	1	0	h5 (where)	1	1	1	2	0	1	0	#N/A	#N/A	#N/A
33	0	26	0	1	0	h6 (the)	1	1	1	2	0	1	1	0	1	#N/A
33	0	26	0	1	0	h7 (the)	1	1	1	2	0	1	1	0	1	#N/A
33	0	26	0	1	0	h8 (24th)	2	1	#N/A	3	0	1	0	2	2	#N/A
33	0	26	0	1	0	h9 (him)	0	#N/A	1	3	0	0	1	#N/A	#N/A	#N/A
33	0	26	0	1	0	h10 (with)	2	1	#N/A	2	0	1	0	0	1	#N/A
33	0	26	0	1	0	h11 (the)	1	1	1	2	0	1	0	0	1	#N/A
33	0	26	0	1	0	h12 (Massach)	1	1	1	3	0	1	1	#N/A	#N/A	#N/A
33	0	26	0	1	0	h13 (with)	2	1	#N/A	2	0	1	0	1	1	#N/A
33	0	26	0	1	0	h14 (the)	1	1	1	2	0	1	0	0	1	#N/A
33	0	26	0	1	0	h15 (6th)	2	1	#N/A	2	0	1	0	2	2	#N/A
33	0	26	0	1	0	h16 (Washing)	1	1	1	2	0	1	0	#N/A	#N/A	#N/A
33	0	26	0	1	0	h17 (his)	0	#N/A	1	2	0	1	1	#N/A	#N/A	#N/A
33	0	26	0	1	0	h18 (south)	2	1	#N/A	2	0	1	0	1	1	#N/A
33	0	26	0	1	0	h19 (John)	1	1	1	2	0	1	1	#N/A	#N/A	#N/A
33	0	26	0	1	0	h20 (Ph.D.)	1	0	#N/A	2	0	0	0	#N/A	#N/A	#N/A
33	0	26	0	1	0	h21 (think)	1	0	1	2	0	1	0	#N/A	#N/A	#N/A
33	0	26	0	1	0	h22 (that)	1	1	1	2	0	1	1	0	1	#N/A
33	0	26	0	1	0	h23 (Ohio)	1	0	1	2	0	1	1	#N/A	#N/A	#N/A
33	0	26	0	1	0	h24 (here)	0	#N/A	1	2	0	1	0	#N/A	#N/A	#N/A
33	0	26	0	1	0	h25 (the)	1	1	1	2	0	1	0	0	1	#N/A
33	0	26	0	1	0	h26 (what)	1	0	1	2	0	1	1	#N/A	#N/A	#N/A
33	0	26	0	1	0	h27 (idaho)	1	1	1	2	0	1	1	#N/A	#N/A	#N/A
34	0	53	1	0	1	h0 (h)	#N/A	#N/A	#N/A	3	0	0	0	#N/A	#N/A	#N/A
34	0	53	1	0	1	h1 (Zach)	2	0	#N/A	3	0	1	0	#N/A	#N/A	#N/A
34	0	53	1	0	1	h2 (the)	1	0	0	3	0	0	0	2	3	#N/A
34	0	53	1	0	1	h3 (through)	1	0	0	3	1	0	0	1	3	#N/A
34	0	53	1	0	1	h4 (through)	2	0	#N/A	3	0	0	0	#N/A	#N/A	#N/A
34	0	53	1	0	1	h5 (where)	1	0	0	3	1	0	0	#N/A	#N/A	#N/A
34	0	53	1	0	1	h6 (the)	1	0	0	3	0	0	0	1	3	#N/A
34	0	53	1	0	1	h7 (the)	1	0	0	3	2	0	0	2	3	#N/A
34	0	53	1	0	1	h8 (24th)	2	1	#N/A	3	0	1	0	0	2	#N/A
34	0	53	1	0	1	h9 (him)	0	#N/A	0	3	0	0	0	#N/A	#N/A	#N/A
34	0	53	1	0	1	h10 (with)	2	0	#N/A	3	0	1	0	1	3	#N/A
34	0	53	1	0	1	h11 (the)	1	0	0	3	1	0	0	2	3	#N/A
34	0	53	1	0	1	h12 (Massach)	1	0	0	3	1	0	0	#N/A	#N/A	#N/A
34	0	53	1	0	1	h13 (with)	2	0	#N/A	3	0	0	0	0	3	#N/A
34	0	53	1	0	1	h14 (the)	1	0	0	3	0	0	0	2	3	#N/A
34	0	53	1	0	1	h15 (6th)	2	1	#N/A	3	0	1	0	2	2	#N/A
34	0	53	1	0	1	h16 (Washing)	1	0	1	3	0	0	0	#N/A	#N/A	#N/A
34	0	53	1	0	1	h17 (his)	0	#N/A	0	3	1	0	0	#N/A	#N/A	#N/A
34	0	53	1	0	1	h18 (south)	2	0	#N/A	3	0	1	0	0	3	#N/A
34	0	53	1	0	1	h19 (John)	1	0	0	3	1	0	0	#N/A	#N/A	#N/A
34	0	53	1	0	1	h20 (Ph.D.)	1	0	#N/A	3	1	0	0	#N/A	#N/A	#N/A
34	0	53	1	0	1	h21 (think)	1	1	0	0	0	1	0	#N/A	#N/A	#N/A
34	0	53	1	0	1	h22 (that)	1	0	0	3	0	1	0	0	3	#N/A
34	0	53	1	0	1	h23 (Ohio)	1	0	0	3	1	0	0	#N/A	#N/A	#N/A
34	0	53	1	0	1	h24 (here)	0	#N/A	0	3	1	0	0	#N/A	#N/A	#N/A
34	0	53	1	0	1	h25 (the)	1	0	0	3	1	0	0	1	3	#N/A
34	0	53	1	0	1	h26 (what)	1	0	0	3	2	0	0	#N/A	#N/A	#N/A
34	0	53	1	0	1	h27 (idaho)	1	0	0	3	0	0	0	#N/A	#N/A	#N/A
35	0	54	1	0	2	h0 (h)	#N/A	#N/A	#N/A	3	1	1	0	#N/A	#N/A	#N/A
35	0	54	1	0	2	h1 (Zach)	2	1	#N/A	2	0	0	0	#N/A	#N/A	#N/A
35	0	54	1	0	2	h2 (the)	1	1	1	2	0	1	1	0	2	#N/A
35	0	54	1	0	2	h3 (through)	1	1	0	2	1	1	1	0	2	#N/A
35	0	54	1	0	2	h4 (through)	2	0	#N/A	3	0	1	0	#N/A	#N/A	#N/A
35	0	54	1	0	2	h5 (where)	1	0	1	3	0	1	1	#N/A	#N/A	#N/A
35	0	54	1	0	2	h6 (the)	1	1	1	3	2	1	1	0	2	#N/A
35	0	54	1	0	2	h7 (the)	1	1	1	0	2	1	1	0	2	#N/A
35	0	54	1	0	2	h8 (24th)	2	1	#N/A	0	0	1	0	0	2	#N/A
35	0	54	1	0	2	h9 (him)	0	#N/A	0	3	1	1	1	#N/A	#N/A	#N/A
35	0	54	1	0	2	h10 (with)	2	1	#N/A	0	0	1	1	0	2	#N/A
35	0	54	1	0	2	h11 (the)	1	1	1	2	1	1	1	0	2	#N/A
35	0	54	1	0	2	h12 (Massach)	1	1	0	2	0	1	1	#N/A	#N/A	#N/A
35	0	54	1	0	2	h13 (with)	2	1	#N/A	0	0	1	1	0	2	#N/A
35	0	54	1	0	2	h14 (the)	1	1	1	2	1	1	1	0	2	#N/A
35	0	54	1	0	2	h15 (6th)	2	1	#N/A	0	0	1	0	0	2	#N/A
35	0	54	1	0	2	h16 (Washing)	1	0	0	3	1	1	1	#N/A	#N/A	#N/A
35	0	54	1	0	2	h17 (his)	0	#N/A	0	0	2	1	0	#N/A	#N/A	#N/A
35	0	54	1	0	2	h18 (south)	2	1	#N/A	0	0	1	0	0	2	#N/A
35	0	54	1	0	2	h19 (John)	1	0	0	3	2	1	1	#N/A	#N/A	#N/A
35	0	54	1	0	2	h20 (Ph.D.)	1	0	#N/A	3	0	1	0	#N/A	#N/A	#N/A
35	0	54	1	0	2	h21 (think)	1	1	0	0	0	1	1	#N/A	#N/A	#N/A
35	0	54	1	0	2	h22 (that)	1	1	0	0	1	1	1	0	2	#N/A
35	0	54	1	0	2	h23 (Ohio)	1	0	0	0	0	1	1	#N/A	#N/A	#N/A
35	0	54	1	0	2	h24 (here)	0	#N/A	1	3	2	1	0	#N/A	#N/A	#N/A
35	0	54	1	0	2	h25 (the)	1	1	1	0	2	1	1	0	2	#N/A
35	0	54	1	0	2	h26 (what)	1	0	1	3	1	1	1	#N/A	#N/A	#N/A
35	0	54	1	0	2	h27 (idaho)	1	0	0	3	1	1	0	#N/A	#N/A	#N/A
36	0	21	1	2	2	h0 (h)	#N/A	#N/A	#N/A	3	2	1	1	#N/A	#N/A	#N/A
36	0	21	1	2	2	h1 (Zach)	2	1	#N/A	2	0	1	0	#N/A	#N/A	#N/A
36	0	21	1	2	2	h2 (the)	1	1	1	0	0	1	0	0	2	#N/A
36	0	21	1	2	2	h3 (through)	1	1	1	0	2	1	0	0	2	#N/A
36	0	21	1	2	2	h4 (through)	2	1	#N/A	2	0	1	0	#N/A	#N/A	#N/A
36	0	21	1	2	2	h5 (where)	1	0	1	3	1	1	1	#N/A	#N/A	#N/A
36	0	21	1	2	2	h6 (the)	1	1	1	0	1	1	0	0	2	#N/A
36	0	21	1	2	2	h7 (the)	1	1	1	0	2	0	0	0	1	#N/A
36	0	21	1	2	2	h8 (24th)	2	1	#N/A	0	2	1	1	0	1	#N/A
36	0	21	1	2	2	h9 (him)	0	#N/A	0	3	1	1	0	#N/A	#N/A	#N/A
36	0	21	1	2	2	h10 (with)	2	1	#N/A	0	2	1	0	0	1	#N/A
36	0	21	1	2	2	h11 (the)	1	1	1	0	0	1	0	0	2	#N/A
36	0	21	1	2	2	h12 (Massach)	1	1	0	3	1	1	0	#N/A	#N/A	#N/A
36	0	21	1	2	2	h13 (with)	2	1	#N/A	0	1	1	0	0	2	#N/A
36	0	21	1	2	2	h14 (the)	1	1	1	0	0	0	1	0	2	#N/A
36	0	21	1	2	2	h15 (6th)	2	1	#N/A	0	1	1	0	0	2	#N/A
36	0	21	1	2	2	h16 (Washing)	1	0	0	3	1	1	0	#N/A	#N/A	#N/A
36	0	21	1	2	2	h17 (his)	0	#N/A	0	1	1	1	1	#N/A	#N/A	#N/A
36	0	21	1	2	2	h18 (south)	2	1	#N/A	0	1	1	0	0	2	#N/A
36	0	21	1	2	2	h19 (John)	1	1	0	0	1	1	0	#N/A	#N/A	#N/A
36	0	21	1	2	2	h20 (Ph.D.)	1	0	#N/A	1	0	1	0	#N/A	#N/A	#N/A
36	0	21	1	2	2	h21 (think)	1	1	0	0	0	1	1	#N/A	#N/A	#N/A
36	0	21	1	2	2	h22 (that)	1	1	1	0	0	1	0	0	2	#N/A
36	0	21	1	2	2	h23 (Ohio)	1	0	0	1	1	1	0	#N/A	#N/A	#N/A
36	0	21	1	2	2	h24 (here)	0	#N/A	1	1	0	1	0	#N/A	#N/A	#N/A
36	0	21	1	2	2	h25 (the)	1	1	1	0	0	1	0	0	2	#N/A
36	0	21	1	2	2	h26 (what)	1	1	1	0	2	1	1	#N/A	#N/A	#N/A
36	0	21	1	2	2	h27 (idaho)	1	0	1	1	1	1	0	#N/A	#N/A	#N/A
37	0	21	0	2	1	h0 (h)	#N/A	#N/A	#N/A	3	0	1	0	#N/A	#N/A	#N/A
37	0	21	0	2	1	h1 (Zach)	2	0	#N/A	3	0	1	1	#N/A	#N/A	#N/A
37	0	21	0	2	1	h2 (the)	1	0	0	3	0	1	1	2	3	#N/A
37	0	21	0	2	1	h3 (through)	1	0	0	0	0	1	1	2	3	#N/A
37	0	21	0	2	1	h4 (through)	2	0	#N/A	0	0	1	0	#N/A	#N/A	#N/A
37	0	21	0	2	1	h5 (where)	1	0	0	3	2	1	1	#N/A	#N/A	#N/A
37	0	21	0	2	1	h6 (the)	1	0	0	3	0	1	1	1	3	#N/A
37	0	21	0	2	1	h7 (the)	1	0	0	0	0	1	1	0	3	#N/A
37	0	21	0	2	1	h8 (24th)	2	0	#N/A	3	0	1	2	2	3	#N/A
37	0	21	0	2	1	h9 (him)	0	#N/A	0	3	0	1	1	#N/A	#N/A	#N/A
37	0	21	0	2	1	h10 (with)	2	0	#N/A	0	0	1	0	0	3	#N/A
37	0	21	0	2	1	h11 (the)	1	0	0	0	0	1	0	2	3	#N/A
37	0	21	0	2	1	h12 (Massach)	1	1	0	3	0	1	0	#N/A	#N/A	#N/A
37	0	21	0	2	1	h13 (with)	2	0	#N/A	0	0	1	0	1	3	#N/A
37	0	21	0	2	1	h14 (the)	1	0	0	0	0	1	1	2	3	#N/A
37	0	21	0	2	1	h15 (6th)	2	0	#N/A	0	0	1	0	1	3	#N/A
37	0	21	0	2	1	h16 (Washing)	1	0	1	0	0	1	0	#N/A	#N/A	#N/A
37	0	21	0	2	1	h17 (his)	0	#N/A	1	3	1	1	1	#N/A	#N/A	#N/A
37	0	21	0	2	1	h18 (south)	2	0	#N/A	0	0	1	0	1	3	#N/A
37	0	21	0	2	1	h19 (John)	1	0	0	0	0	1	1	#N/A	#N/A	#N/A
37	0	21	0	2	1	h20 (Ph.D.)	1	0	#N/A	0	0	1	0	#N/A	#N/A	#N/A
37	0	21	0	2	1	h21 (think)	1	0	1	0	0	1	0	#N/A	#N/A	#N/A
37	0	21	0	2	1	h22 (that)	1	0	1	0	0	1	0	2	3	#N/A
37	0	21	0	2	1	h23 (Ohio)	1	0	1	0	0	1	0	#N/A	#N/A	#N/A
37	0	21	0	2	1	h24 (here)	0	#N/A	0	3	0	1	0	#N/A	#N/A	#N/A
37	0	21	0	2	1	h25 (the)	1	0	0	0	0	1	1	2	3	#N/A
37	0	21	0	2	1	h26 (what)	1	1	1	0	0	1	1	#N/A	#N/A	#N/A
37	0	21	0	2	1	h27 (idaho)	1	0	0	0	1	1	1	#N/A	#N/A	#N/A
40	0	22	1	0	2	h0 (h)	#N/A	#N/A	#N/A	3	0	1	0	#N/A	#N/A	#N/A
40	0	22	1	0	2	h1 (Zach)	2	0	#N/A	3	2	1	0	#N/A	#N/A	#N/A
40	0	22	1	0	2	h2 (the)	1	0	1	3	0	1	1	0	3	#N/A
40	0	22	1	0	2	h3 (through)	1	0	0	3	2	1	1	0	3	#N/A
40	0	22	1	0	2	h4 (through)	2	0	#N/A	3	2	1	0	#N/A	#N/A	#N/A
40	0	22	1	0	2	h5 (where)	1	0	1	3	0	1	0	#N/A	#N/A	#N/A
40	0	22	1	0	2	h6 (the)	1	0	1	3	0	1	0	0	3	#N/A
40	0	22	1	0	2	h7 (the)	1	1	1	3	0	1	2	0	2	#N/A
40	0	22	1	0	2	h8 (24th)	2	1	#N/A	0	0	1	2	0	2	#N/A
40	0	22	1	0	2	h9 (him)	0	#N/A	0	3	2	0	0	#N/A	#N/A	#N/A
40	0	22	1	0	2	h10 (with)	2	1	#N/A	0	0	1	0	0	2	#N/A
40	0	22	1	0	2	h11 (the)	1	0	1	3	2	0	0	0	3	#N/A
40	0	22	1	0	2	h12 (Massach)	1	0	0	3	0	1	0	#N/A	#N/A	#N/A
40	0	22	1	0	2	h13 (with)	2	1	#N/A	0	0	1	0	0	2	#N/A
40	0	22	1	0	2	h14 (the)	1	0	1	3	0	1	0	0	3	#N/A
40	0	22	1	0	2	h15 (6th)	2	1	#N/A	0	2	1	1	0	2	#N/A
40	0	22	1	0	2	h16 (Washing)	1	0	1	3	2	1	0	#N/A	#N/A	#N/A
40	0	22	1	0	2	h17 (his)	0	#N/A	0	3	0	1	0	#N/A	#N/A	#N/A
40	0	22	1	0	2	h18 (south)	2	1	#N/A	0	0	1	2	0	2	#N/A
40	0	22	1	0	2	h19 (John)	1	0	0	3	1	1	0	#N/A	#N/A	#N/A
40	0	22	1	0	2	h20 (Ph.D.)	1	#N/A	#N/A	#N/A	#N/A	#N/A	#N/A	#N/A	#N/A	#N/A
40	0	22	1	0	2	h21 (think)	1	1	0	0	1	1	0	#N/A	#N/A	#N/A
40	0	22	1	0	2	h22 (that)	1	0	1	3	2	1	1	0	3	#N/A
40	0	22	1	0	2	h23 (Ohio)	1	0	0	3	1	1	0	#N/A	#N/A	#N/A
40	0	22	1	0	2	h24 (here)	0	#N/A	1	0	0	1	0	#N/A	#N/A	#N/A
40	0	22	1	0	2	h25 (the)	1	1	1	0	0	1	0	0	2	#N/A
40	0	22	1	0	2	h26 (what)	1	0	1	3	1	1	0	#N/A	#N/A	#N/A
40	0	22	1	0	2	h27 (idaho)	1	0	0	3	2	1	0	#N/A	#N/A	#N/A
41	0	27	1	1	1	h0 (h)	#N/A	#N/A	#N/A	3	2	1	0	#N/A	#N/A	#N/A
41	0	27	1	1	1	h1 (Zach)	2	0	#N/A	3	2	1	0	#N/A	#N/A	#N/A
41	0	27	1	1	1	h2 (the)	1	0	0	3	2	1	0	1	3	#N/A
41	0	27	1	1	1	h3 (through)	1	0	0	3	2	1	0	0	3	#N/A
41	0	27	1	1	1	h4 (through)	2	0	#N/A	3	2	1	0	#N/A	#N/A	#N/A
41	0	27	1	1	1	h5 (where)	1	0	0	3	2	1	0	#N/A	#N/A	#N/A
41	0	27	1	1	1	h6 (the)	1	0	0	3	2	1	0	1	3	#N/A
41	0	27	1	1	1	h7 (the)	1	1	0	0	2	1	0	0	2	#N/A
41	0	27	1	1	1	h8 (24th)	2	1	#N/A	0	2	1	0	0	2	#N/A
41	0	27	1	1	1	h9 (him)	0	#N/A	0	3	2	1	0	#N/A	#N/A	#N/A
41	0	27	1	1	1	h10 (with)	2	1	#N/A	0	2	1	0	0	2	#N/A
41	0	27	1	1	1	h11 (the)	1	0	0	3	2	1	0	2	3	#N/A
41	0	27	1	1	1	h12 (Massach)	1	0	0	3	2	0	0	#N/A	#N/A	#N/A
41	0	27	1	1	1	h13 (with)	2	1	#N/A	0	2	1	0	0	2	#N/A
41	0	27	1	1	1	h14 (the)	1	0	0	0	2	1	0	0	2	#N/A
41	0	27	1	1	1	h15 (6th)	2	1	#N/A	0	2	1	1	0	2	#N/A
41	0	27	1	1	1	h16 (Washing)	1	0	0	3	2	1	0	#N/A	#N/A	#N/A
41	0	27	1	1	1	h17 (his)	0	#N/A	0	3	2	1	0	#N/A	#N/A	#N/A
41	0	27	1	1	1	h18 (south)	2	1	#N/A	0	2	1	0	0	2	#N/A
41	0	27	1	1	1	h19 (John)	1	0	0	3	2	1	0	#N/A	#N/A	#N/A
41	0	27	1	1	1	h20 (Ph.D.)	1	0	#N/A	3	2	1	0	#N/A	#N/A	#N/A
41	0	27	1	1	1	h21 (think)	1	0	0	1	2	0	0	#N/A	#N/A	#N/A
41	0	27	1	1	1	h22 (that)	1	1	0	0	2	1	0	0	2	#N/A
41	0	27	1	1	1	h23 (Ohio)	1	0	0	3	2	1	0	#N/A	#N/A	#N/A
41	0	27	1	1	1	h24 (here)	0	#N/A	0	3	2	1	0	#N/A	#N/A	#N/A
41	0	27	1	1	1	h25 (the)	1	1	0	0	2	1	0	0	2	#N/A
41	0	27	1	1	1	h26 (what)	1	0	0	1	2	1	0	#N/A	#N/A	#N/A
41	0	27	1	1	1	h27 (idaho)	1	0	0	1	2	1	0	#N/A	#N/A	#N/A
42	0	25	1	2	1	h0 (h)	#N/A	#N/A	#N/A	3	2	1	1	#N/A	#N/A	#N/A
42	0	25	1	2	1	h1 (Zach)	2	0	#N/A	3	0	1	0	#N/A	#N/A	#N/A
42	0	25	1	2	1	h2 (the)	1	1	0	3	2	1	1	0	2	#N/A
42	0	25	1	2	1	h3 (through)	1	0	0	3	2	1	1	0	3	#N/A
42	0	25	1	2	1	h4 (through)	2	0	#N/A	0	1	1	1	#N/A	#N/A	#N/A
42	0	25	1	2	1	h5 (where)	1	0	0	3	1	1	1	#N/A	#N/A	#N/A
42	0	25	1	2	1	h6 (the)	1	1	0	0	2	1	1	0	2	#N/A
42	0	25	1	2	1	h7 (the)	1	1	0	0	2	1	1	2	2	#N/A
42	0	25	1	2	1	h8 (24th)	2	0	#N/A	3	1	1	0	0	3	#N/A
42	0	25	1	2	1	h9 (him)	0	#N/A	0	3	2	1	1	#N/A	#N/A	#N/A
42	0	25	1	2	1	h10 (with)	2	0	#N/A	3	2	1	1	0	3	#N/A
42	0	25	1	2	1	h11 (the)	1	1	0	3	1	1	1	1	2	#N/A
42	0	25	1	2	1	h12 (Massach)	1	0	0	3	1	1	1	#N/A	#N/A	#N/A
42	0	25	1	2	1	h13 (with)	2	1	#N/A	1	2	1	1	0	2	#N/A
42	0	25	1	2	1	h14 (the)	1	1	0	2	2	1	1	0	2	#N/A
42	0	25	1	2	1	h15 (6th)	2	0	#N/A	3	2	1	1	0	3	#N/A
42	0	25	1	2	1	h16 (Washing)	1	0	0	3	1	1	1	#N/A	#N/A	#N/A
42	0	25	1	2	1	h17 (his)	0	#N/A	0	3	1	1	1	#N/A	#N/A	#N/A
42	0	25	1	2	1	h18 (south)	2	0	#N/A	3	2	1	1	0	3	#N/A
42	0	25	1	2	1	h19 (John)	1	0	0	3	2	1	1	#N/A	#N/A	#N/A
42	0	25	1	2	1	h20 (Ph.D.)	1	0	#N/A	3	1	1	1	#N/A	#N/A	#N/A
42	0	25	1	2	1	h21 (think)	1	0	0	3	2	1	1	#N/A	#N/A	#N/A
42	0	25	1	2	1	h22 (that)	1	1	0	0	2	1	1	0	2	#N/A
42	0	25	1	2	1	h23 (Ohio)	1	0	0	3	2	1	1	#N/A	#N/A	#N/A
42	0	25	1	2	1	h24 (here)	0	#N/A	#N/A	#N/A	#N/A	#N/A	#N/A	#N/A	#N/A	#N/A
42	0	25	1	2	1	h25 (the)	1	1	0	0	2	1	1	0	2	#N/A
42	0	25	1	2	1	h26 (what)	1	0	0	3	2	1	1	#N/A	#N/A	#N/A
42	0	25	1	2	1	h27 (idaho)	1	0	0	3	2	1	0	#N/A	#N/A	#N/A
43	0	55	1	0	1	h0 (h)	#N/A	#N/A	#N/A	3	1	1	0	#N/A	#N/A	#N/A
43	0	55	1	0	1	h1 (Zach)	2	1	#N/A	2	0	1	0	#N/A	#N/A	#N/A
43	0	55	1	0	1	h2 (the)	1	1	1	2	0	1	0	2	2	#N/A
43	0	55	1	0	1	h3 (through)	1	1	0	2	0	1	0	0	2	#N/A
43	0	55	1	0	1	h4 (through)	2	0	#N/A	3	0	1	0	#N/A	#N/A	#N/A
43	0	55	1	0	1	h5 (where)	1	0	0	3	0	1	0	#N/A	#N/A	#N/A
43	0	55	1	0	1	h6 (the)	1	0	1	3	0	1	0	0	3	#N/A
43	0	55	1	0	1	h7 (the)	1	1	1	2	0	1	0	0	2	#N/A
43	0	55	1	0	1	h8 (24th)	2	1	#N/A	2	0	1	0	2	2	#N/A
43	0	55	1	0	1	h9 (him)	0	#N/A	0	3	0	1	0	#N/A	#N/A	#N/A
43	0	55	1	0	1	h10 (with)	2	1	#N/A	2	0	1	0	0	2	#N/A
43	0	55	1	0	1	h11 (the)	1	0	1	3	0	1	1	1	3	#N/A
43	0	55	1	0	1	h12 (Massach)	1	0	0	1	0	1	0	#N/A	#N/A	#N/A
43	0	55	1	0	1	h13 (with)	2	1	#N/A	2	0	1	0	0	2	#N/A
43	0	55	1	0	1	h14 (the)	1	1	1	2	0	1	0	1	2	#N/A
43	0	55	1	0	1	h15 (6th)	2	1	#N/A	2	0	1	0	2	2	#N/A
43	0	55	1	0	1	h16 (Washing)	1	0	0	3	1	1	0	#N/A	#N/A	#N/A
43	0	55	1	0	1	h17 (his)	0	#N/A	0	3	0	1	0	#N/A	#N/A	#N/A
43	0	55	1	0	1	h18 (south)	2	1	#N/A	2	0	1	0	2	2	#N/A
43	0	55	1	0	1	h19 (John)	1	0	0	3	0	1	0	#N/A	#N/A	#N/A
43	0	55	1	0	1	h20 (Ph.D.)	1	0	#N/A	3	0	1	0	#N/A	#N/A	#N/A
43	0	55	1	0	1	h21 (think)	1	1	0	3	0	1	0	#N/A	#N/A	#N/A
43	0	55	1	0	1	h22 (that)	1	1	1	2	0	1	0	1	2	#N/A
43	0	55	1	0	1	h23 (Ohio)	1	0	0	3	0	1	0	#N/A	#N/A	#N/A
43	0	55	1	0	1	h24 (here)	0	#N/A	0	3	2	1	0	#N/A	#N/A	#N/A
43	0	55	1	0	1	h25 (the)	1	1	1	2	0	1	0	0	2	#N/A
43	0	55	1	0	1	h26 (what)	1	0	0	3	0	1	0	#N/A	#N/A	#N/A
43	0	55	1	0	1	h27 (idaho)	1	0	0	3	0	1	0	#N/A	#N/A	#N/A
44	0	19	1	1	1	h0 (h)	#N/A	#N/A	#N/A	3	2	1	1	#N/A	#N/A	#N/A
44	0	19	1	1	1	h1 (Zach)	2	0	#N/A	1	0	1	0	#N/A	#N/A	#N/A
44	0	19	1	1	1	h2 (the)	1	1	0	3	0	1	0	0	2	#N/A
44	0	19	1	1	1	h3 (through)	1	1	0	3	0	1	0	2	2	#N/A
44	0	19	1	1	1	h4 (through)	2	0	#N/A	3	1	1	0	#N/A	#N/A	#N/A
44	0	19	1	1	1	h5 (where)	1	0	0	3	0	1	0	#N/A	#N/A	#N/A
44	0	19	1	1	1	h6 (the)	1	1	0	3	0	1	0	1	2	#N/A
44	0	19	1	1	1	h7 (the)	1	1	0	3	0	1	0	0	2	#N/A
44	0	19	1	1	1	h8 (24th)	2	0	#N/A	3	1	1	0	0	3	#N/A
44	0	19	1	1	1	h9 (him)	0	#N/A	0	1	1	1	0	#N/A	#N/A	#N/A
44	0	19	1	1	1	h10 (with)	2	1	#N/A	3	0	1	0	1	2	#N/A
44	0	19	1	1	1	h11 (the)	1	1	0	3	1	1	0	0	2	#N/A
44	0	19	1	1	1	h12 (Massach)	1	0	0	1	0	1	0	#N/A	#N/A	#N/A
44	0	19	1	1	1	h13 (with)	2	1	#N/A	3	0	1	0	0	2	#N/A
44	0	19	1	1	1	h14 (the)	1	1	1	3	1	1	0	1	2	#N/A
44	0	19	1	1	1	h15 (6th)	2	1	#N/A	0	0	1	0	1	2	#N/A
44	0	19	1	1	1	h16 (Washing)	1	0	0	3	0	1	0	#N/A	#N/A	#N/A
44	0	19	1	1	1	h17 (his)	0	#N/A	0	1	1	1	0	#N/A	#N/A	#N/A
44	0	19	1	1	1	h18 (south)	2	0	#N/A	3	0	1	0	1	3	#N/A
44	0	19	1	1	1	h19 (John)	1	0	0	3	0	1	0	#N/A	#N/A	#N/A
44	0	19	1	1	1	h20 (Ph.D.)	1	0	#N/A	3	1	1	0	#N/A	#N/A	#N/A
44	0	19	1	1	1	h21 (think)	1	0	0	3	1	0	0	#N/A	#N/A	#N/A
44	0	19	1	1	1	h22 (that)	1	0	0	1	0	1	0	2	3	#N/A
44	0	19	1	1	1	h23 (Ohio)	1	0	0	3	0	1	0	#N/A	#N/A	#N/A
44	0	19	1	1	1	h24 (here)	0	#N/A	0	3	1	1	0	#N/A	#N/A	#N/A
44	0	19	1	1	1	h25 (the)	1	0	0	3	0	1	0	1	3	#N/A
44	0	19	1	1	1	h26 (what)	1	0	0	3	1	0	0	#N/A	#N/A	#N/A
44	0	19	1	1	1	h27 (idaho)	1	0	0	3	0	1	0	#N/A	#N/A	#N/A
45	0	54	1	0	2	h0 (h)	#N/A	#N/A	#N/A	3	0	1	0	#N/A	#N/A	#N/A
45	0	54	1	0	2	h1 (Zach)	2	1	#N/A	0	0	1	0	#N/A	#N/A	#N/A
45	0	54	1	0	2	h2 (the)	1	1	1	0	0	1	1	0	2	#N/A
45	0	54	1	0	2	h3 (through)	1	1	1	0	0	1	0	0	2	#N/A
45	0	54	1	0	2	h4 (through)	2	0	#N/A	0	0	1	0	#N/A	#N/A	#N/A
45	0	54	1	0	2	h5 (where)	1	0	1	3	0	1	0	#N/A	#N/A	#N/A
45	0	54	1	0	2	h6 (the)	1	1	1	0	0	0	1	0	2	#N/A
45	0	54	1	0	2	h7 (the)	1	1	1	0	0	0	0	0	1	#N/A
45	0	54	1	0	2	h8 (24th)	2	1	#N/A	0	2	0	0	0	2	#N/A
45	0	54	1	0	2	h9 (him)	0	#N/A	1	1	2	1	0	#N/A	#N/A	#N/A
45	0	54	1	0	2	h10 (with)	2	1	#N/A	0	0	0	0	0	2	#N/A
45	0	54	1	0	2	h11 (the)	1	0	1	3	0	0	0	0	3	#N/A
45	0	54	1	0	2	h12 (Massach)	1	0	0	3	1	0	0	#N/A	#N/A	#N/A
45	0	54	1	0	2	h13 (with)	2	1	#N/A	0	0	0	0	0	2	#N/A
45	0	54	1	0	2	h14 (the)	1	0	1	3	1	0	0	0	3	#N/A
45	0	54	1	0	2	h15 (6th)	2	1	#N/A	0	0	0	0	0	2	#N/A
45	0	54	1	0	2	h16 (Washing)	1	0	1	3	0	1	0	#N/A	#N/A	#N/A
45	0	54	1	0	2	h17 (his)	0	#N/A	1	3	0	1	1	#N/A	#N/A	#N/A
45	0	54	1	0	2	h18 (south)	2	1	#N/A	0	0	0	0	0	2	#N/A
45	0	54	1	0	2	h19 (John)	1	0	0	3	0	1	1	#N/A	#N/A	#N/A
45	0	54	1	0	2	h20 (Ph.D.)	1	0	#N/A	3	1	1	0	#N/A	#N/A	#N/A
45	0	54	1	0	2	h21 (think)	1	1	1	0	0	1	0	#N/A	#N/A	#N/A
45	0	54	1	0	2	h22 (that)	1	1	1	0	1	0	0	0	2	#N/A
45	0	54	1	0	2	h23 (Ohio)	1	1	1	0	1	1	1	#N/A	#N/A	#N/A
45	0	54	1	0	2	h24 (here)	0	#N/A	1	3	0	1	0	#N/A	#N/A	#N/A
45	0	54	1	0	2	h25 (the)	1	1	1	0	1	0	0	0	2	#N/A
45	0	54	1	0	2	h26 (what)	1	0	1	3	2	1	0	#N/A	#N/A	#N/A
45	0	54	1	0	2	h27 (idaho)	1	0	1	3	0	1	0	#N/A	#N/A	#N/A
46	0	60	1	1	0	h0 (h)	#N/A	#N/A	#N/A	3	1	0	0	#N/A	#N/A	#N/A
46	0	60	1	1	0	h1 (Zach)	2	1	#N/A	3	0	0	0	#N/A	#N/A	#N/A
46	0	60	1	1	0	h2 (the)	1	1	1	3	0	0	1	2	2	#N/A
46	0	60	1	1	0	h3 (through)	1	1	1	3	0	0	1	0	2	#N/A
46	0	60	1	1	0	h4 (through)	2	1	#N/A	2	0	0	1	#N/A	#N/A	#N/A
46	0	60	1	1	0	h5 (where)	1	1	1	3	0	0	1	#N/A	#N/A	#N/A
46	0	60	1	1	0	h6 (the)	1	1	1	3	0	0	2	1	2	#N/A
46	0	60	1	1	0	h7 (the)	1	1	1	3	0	0	1	1	2	#N/A
46	0	60	1	1	0	h8 (24th)	2	1	#N/A	0	1	0	0	2	1	#N/A
46	0	60	1	1	0	h9 (him)	0	#N/A	1	0	0	0	1	#N/A	#N/A	#N/A
46	0	60	1	1	0	h10 (with)	2	1	#N/A	3	0	0	1	2	2	#N/A
46	0	60	1	1	0	h11 (the)	1	1	1	3	0	0	1	0	2	#N/A
46	0	60	1	1	0	h12 (Massach)	1	1	1	3	0	0	1	#N/A	#N/A	#N/A
46	0	60	1	1	0	h13 (with)	2	1	#N/A	3	0	0	1	2	2	#N/A
46	0	60	1	1	0	h14 (the)	1	1	1	3	0	0	1	1	2	#N/A
46	0	60	1	1	0	h15 (6th)	2	0	#N/A	3	1	0	1	1	3	#N/A
46	0	60	1	1	0	h16 (Washing)	1	1	1	0	0	0	1	#N/A	#N/A	#N/A
46	0	60	1	1	0	h17 (his)	0	#N/A	1	3	1	0	1	#N/A	#N/A	#N/A
46	0	60	1	1	0	h18 (south)	2	1	#N/A	3	0	0	1	0	2	#N/A
46	0	60	1	1	0	h19 (John)	1	1	1	3	0	0	1	#N/A	#N/A	#N/A
46	0	60	1	1	0	h20 (Ph.D.)	1	#N/A	#N/A	#N/A	#N/A	#N/A	#N/A	#N/A	#N/A	#N/A
46	0	60	1	1	0	h21 (think)	1	0	1	3	2	0	1	#N/A	#N/A	#N/A
46	0	60	1	1	0	h22 (that)	1	1	1	3	0	0	0	0	2	#N/A
46	0	60	1	1	0	h23 (Ohio)	1	1	1	0	0	0	0	#N/A	#N/A	#N/A
46	0	60	1	1	0	h24 (here)	0	#N/A	1	0	0	0	1	#N/A	#N/A	#N/A
46	0	60	1	1	0	h25 (the)	1	1	1	3	0	0	1	0	2	#N/A
46	0	60	1	1	0	h26 (what)	1	0	1	0	0	0	1	#N/A	#N/A	#N/A
46	0	60	1	1	0	h27 (idaho)	1	1	1	0	0	1	0	#N/A	#N/A	#N/A
47	0	25	1	0	1	h0 (h)	#N/A	#N/A	#N/A	3	0	1	0	#N/A	#N/A	#N/A
47	0	25	1	0	1	h1 (Zach)	2	1	#N/A	2	0	1	0	#N/A	#N/A	#N/A
47	0	25	1	0	1	h2 (the)	1	0	0	3	1	1	0	2	3	#N/A
47	0	25	1	0	1	h3 (through)	1	0	0	3	0	1	0	2	3	#N/A
47	0	25	1	0	1	h4 (through)	2	0	#N/A	0	0	1	0	#N/A	#N/A	#N/A
47	0	25	1	0	1	h5 (where)	1	0	0	0	0	0	0	#N/A	#N/A	#N/A
47	0	25	1	0	1	h6 (the)	1	0	0	1	1	0	0	1	3	#N/A
47	0	25	1	0	1	h7 (the)	1	0	0	3	2	1	0	2	3	#N/A
47	0	25	1	0	1	h8 (24th)	2	0	#N/A	3	0	1	0	2	3	#N/A
47	0	25	1	0	1	h9 (him)	0	#N/A	1	3	2	0	0	#N/A	#N/A	#N/A
47	0	25	1	0	1	h10 (with)	2	1	#N/A	3	0	1	0	1	3	#N/A
47	0	25	1	0	1	h11 (the)	1	0	0	3	0	1	0	2	3	#N/A
47	0	25	1	0	1	h12 (Massach)	1	1	1	3	0	1	1	#N/A	#N/A	#N/A
47	0	25	1	0	1	h13 (with)	2	0	#N/A	3	1	1	0	2	3	#N/A
47	0	25	1	0	1	h14 (the)	1	0	0	3	0	1	0	2	3	#N/A
47	0	25	1	0	1	h15 (6th)	2	0	#N/A	3	0	1	0	2	3	#N/A
47	0	25	1	0	1	h16 (Washing)	1	0	1	3	0	1	0	#N/A	#N/A	#N/A
47	0	25	1	0	1	h17 (his)	0	#N/A	1	3	0	0	1	#N/A	#N/A	#N/A
47	0	25	1	0	1	h18 (south)	2	0	#N/A	3	1	1	0	1	3	#N/A
47	0	25	1	0	1	h19 (John)	1	0	0	3	0	0	0	#N/A	#N/A	#N/A
47	0	25	1	0	1	h20 (Ph.D.)	1	0	#N/A	0	0	1	1	#N/A	#N/A	#N/A
47	0	25	1	0	1	h21 (think)	1	1	1	0	1	0	0	#N/A	#N/A	#N/A
47	0	25	1	0	1	h22 (that)	1	0	0	3	1	1	0	2	3	#N/A
47	0	25	1	0	1	h23 (Ohio)	1	0	1	3	1	1	0	#N/A	#N/A	#N/A
47	0	25	1	0	1	h24 (here)	0	#N/A	0	3	1	1	0	#N/A	#N/A	#N/A
47	0	25	1	0	1	h25 (the)	1	1	0	3	0	1	0	1	3	#N/A
47	0	25	1	0	1	h26 (what)	1	0	0	3	1	0	0	#N/A	#N/A	#N/A
47	0	25	1	0	1	h27 (idaho)	1	0	0	3	1	1	1	#N/A	#N/A	#N/A
48	0	25	1	0	1	h0 (h)	#N/A	#N/A	#N/A	0	1	1	0	#N/A	#N/A	#N/A
48	0	25	1	0	1	h1 (Zach)	2	1	#N/A	2	1	0	0	#N/A	#N/A	#N/A
48	0	25	1	0	1	h2 (the)	1	1	0	0	0	0	0	2	2	#N/A
48	0	25	1	0	1	h3 (through)	1	1	0	2	1	1	0	1	2	#N/A
48	0	25	1	0	1	h4 (through)	2	0	#N/A	3	1	0	0	#N/A	#N/A	#N/A
48	0	25	1	0	1	h5 (where)	1	0	0	3	0	0	0	#N/A	#N/A	#N/A
48	0	25	1	0	1	h6 (the)	1	1	0	0	1	1	0	1	2	#N/A
48	0	25	1	0	1	h7 (the)	1	1	1	0	1	1	0	0	2	#N/A
48	0	25	1	0	1	h8 (24th)	2	1	#N/A	2	0	1	0	2	2	#N/A
48	0	25	1	0	1	h9 (him)	0	#N/A	0	1	1	0	0	#N/A	#N/A	#N/A
48	0	25	1	0	1	h10 (with)	2	0	#N/A	3	0	1	0	2	3	#N/A
48	0	25	1	0	1	h11 (the)	1	1	0	0	1	1	0	1	2	#N/A
48	0	25	1	0	1	h12 (Massach)	1	0	0	3	0	1	0	#N/A	#N/A	#N/A
48	0	25	1	0	1	h13 (with)	2	1	#N/A	0	1	1	0	2	2	#N/A
48	0	25	1	0	1	h14 (the)	1	1	0	0	0	1	0	2	2	#N/A
48	0	25	1	0	1	h15 (6th)	2	1	#N/A	0	1	1	0	2	2	#N/A
48	0	25	1	0	1	h16 (Washing)	1	0	0	3	1	0	0	#N/A	#N/A	#N/A
48	0	25	1	0	1	h17 (his)	0	#N/A	0	3	2	0	0	#N/A	#N/A	#N/A
48	0	25	1	0	1	h18 (south)	2	1	#N/A	0	0	1	0	0	2	#N/A
48	0	25	1	0	1	h19 (John)	1	0	0	3	1	0	0	#N/A	#N/A	#N/A
48	0	25	1	0	1	h20 (Ph.D.)	1	0	#N/A	0	0	1	0	#N/A	#N/A	#N/A
48	0	25	1	0	1	h21 (think)	1	1	0	0	1	1	0	#N/A	#N/A	#N/A
48	0	25	1	0	1	h22 (that)	1	1	0	0	1	1	0	0	2	#N/A
48	0	25	1	0	1	h23 (Ohio)	1	0	0	1	1	1	0	#N/A	#N/A	#N/A
48	0	25	1	0	1	h24 (here)	0	#N/A	1	1	2	0	0	#N/A	#N/A	#N/A
48	0	25	1	0	1	h25 (the)	1	1	1	0	0	1	0	2	2	#N/A
48	0	25	1	0	1	h26 (what)	1	0	0	3	2	0	0	#N/A	#N/A	#N/A
48	0	25	1	0	1	h27 (idaho)	1	0	1	3	1	1	0	#N/A	#N/A	#N/A
49	0	23	1	1	1	h0 (h)	#N/A	#N/A	#N/A	3	1	1	0	#N/A	#N/A	#N/A
49	0	23	1	1	1	h1 (Zach)	2	0	#N/A	3	1	1	0	#N/A	#N/A	#N/A
49	0	23	1	1	1	h2 (the)	1	0	0	3	2	0	0	2	3	#N/A
49	0	23	1	1	1	h3 (through)	1	0	0	3	2	0	0	2	3	#N/A
49	0	23	1	1	1	h4 (through)	2	0	#N/A	3	2	1	0	#N/A	#N/A	#N/A
49	0	23	1	1	1	h5 (where)	1	0	0	3	2	0	0	#N/A	#N/A	#N/A
49	0	23	1	1	1	h6 (the)	1	0	0	3	2	0	0	2	3	#N/A
49	0	23	1	1	1	h7 (the)	1	0	0	3	2	0	0	2	3	#N/A
49	0	23	1	1	1	h8 (24th)	2	0	#N/A	3	0	1	0	2	3	#N/A
49	0	23	1	1	1	h9 (him)	0	#N/A	0	3	2	1	0	#N/A	#N/A	#N/A
49	0	23	1	1	1	h10 (with)	2	0	#N/A	3	1	1	0	1	3	#N/A
49	0	23	1	1	1	h11 (the)	1	0	0	3	2	1	0	2	3	#N/A
49	0	23	1	1	1	h12 (Massach)	1	0	0	3	1	1	0	#N/A	#N/A	#N/A
49	0	23	1	1	1	h13 (with)	2	0	#N/A	3	1	1	0	2	3	#N/A
49	0	23	1	1	1	h14 (the)	1	0	0	1	1	1	0	2	3	#N/A
49	0	23	1	1	1	h15 (6th)	2	0	#N/A	3	1	1	1	2	3	#N/A
49	0	23	1	1	1	h16 (Washing)	1	0	0	3	1	0	0	#N/A	#N/A	#N/A
49	0	23	1	1	1	h17 (his)	0	#N/A	0	3	2	1	0	#N/A	#N/A	#N/A
49	0	23	1	1	1	h18 (south)	2	0	#N/A	3	0	1	0	1	3	#N/A
49	0	23	1	1	1	h19 (John)	1	0	0	3	2	0	0	#N/A	#N/A	#N/A
49	0	23	1	1	1	h20 (Ph.D.)	1	0	#N/A	1	2	0	0	#N/A	#N/A	#N/A
49	0	23	1	1	1	h21 (think)	1	1	0	2	2	1	0	#N/A	#N/A	#N/A
49	0	23	1	1	1	h22 (that)	1	0	0	3	2	1	0	2	3	#N/A
49	0	23	1	1	1	h23 (Ohio)	1	0	0	3	2	1	0	#N/A	#N/A	#N/A
49	0	23	1	1	1	h24 (here)	0	#N/A	0	3	2	0	0	#N/A	#N/A	#N/A
49	0	23	1	1	1	h25 (the)	1	0	0	3	1	1	0	2	3	#N/A
49	0	23	1	1	1	h26 (what)	1	0	0	1	2	1	1	#N/A	#N/A	#N/A
49	0	23	1	1	1	h27 (idaho)	1	0	0	3	1	1	0	#N/A	#N/A	#N/A
50	0	22	1	2	1	h0 (h)	#N/A	#N/A	#N/A	3	0	1	0	#N/A	#N/A	#N/A
50	0	22	1	2	1	h1 (Zach)	2	0	#N/A	1	0	1	0	#N/A	#N/A	#N/A
50	0	22	1	2	1	h2 (the)	1	1	0	0	0	0	1	0	2	#N/A
50	0	22	1	2	1	h3 (through)	1	0	0	3	0	1	1	0	3	#N/A
50	0	22	1	2	1	h4 (through)	2	0	#N/A	3	0	1	0	#N/A	#N/A	#N/A
50	0	22	1	2	1	h5 (where)	1	0	0	1	0	1	1	#N/A	#N/A	#N/A
50	0	22	1	2	1	h6 (the)	1	1	0	0	0	1	0	0	1	#N/A
50	0	22	1	2	1	h7 (the)	1	0	0	0	0	1	1	0	3	#N/A
50	0	22	1	2	1	h8 (24th)	2	0	#N/A	3	0	1	0	2	3	#N/A
50	0	22	1	2	1	h9 (him)	0	#N/A	0	3	0	1	1	#N/A	#N/A	#N/A
50	0	22	1	2	1	h10 (with)	2	0	#N/A	3	0	1	0	1	3	#N/A
50	0	22	1	2	1	h11 (the)	1	1	0	0	0	1	0	0	2	#N/A
50	0	22	1	2	1	h12 (Massach)	1	0	0	3	0	1	0	#N/A	#N/A	#N/A
50	0	22	1	2	1	h13 (with)	2	0	#N/A	3	0	1	0	0	3	#N/A
50	0	22	1	2	1	h14 (the)	1	1	0	0	0	1	0	0	2	#N/A
50	0	22	1	2	1	h15 (6th)	2	0	#N/A	3	0	1	0	1	3	#N/A
50	0	22	1	2	1	h16 (Washing)	1	0	0	1	0	1	1	#N/A	#N/A	#N/A
50	0	22	1	2	1	h17 (his)	0	#N/A	0	3	0	1	0	#N/A	#N/A	#N/A
50	0	22	1	2	1	h18 (south)	2	0	#N/A	3	0	1	0	0	3	#N/A
50	0	22	1	2	1	h19 (John)	1	0	0	3	0	1	0	#N/A	#N/A	#N/A
50	0	22	1	2	1	h20 (Ph.D.)	1	0	#N/A	1	0	1	0	#N/A	#N/A	#N/A
50	0	22	1	2	1	h21 (think)	1	0	0	3	0	1	0	#N/A	#N/A	#N/A
50	0	22	1	2	1	h22 (that)	1	0	0	3	0	1	1	1	3	#N/A
50	0	22	1	2	1	h23 (Ohio)	1	0	0	3	0	1	0	#N/A	#N/A	#N/A
50	0	22	1	2	1	h24 (here)	0	#N/A	0	2	0	1	0	#N/A	#N/A	#N/A
50	0	22	1	2	1	h25 (the)	1	0	0	3	0	1	1	0	3	#N/A
50	0	22	1	2	1	h26 (what)	1	0	0	1	1	1	1	#N/A	#N/A	#N/A
50	0	22	1	2	1	h27 (idaho)	1	0	0	3	0	1	0	#N/A	#N/A	#N/A
51	0	28	1	0	1	h0 (h)	#N/A	#N/A	#N/A	3	2	0	0	#N/A	#N/A	#N/A
51	0	28	1	0	1	h1 (Zach)	2	0	#N/A	3	1	0	0	#N/A	#N/A	#N/A
51	0	28	1	0	1	h2 (the)	1	0	0	1	1	0	0	0	3	#N/A
51	0	28	1	0	1	h3 (through)	1	0	0	1	1	0	0	0	3	#N/A
51	0	28	1	0	1	h4 (through)	2	0	#N/A	1	1	0	0	#N/A	#N/A	#N/A
51	0	28	1	0	1	h5 (where)	1	0	0	3	2	0	0	#N/A	#N/A	#N/A
51	0	28	1	0	1	h6 (the)	1	0	0	3	1	0	0	0	3	#N/A
51	0	28	1	0	1	h7 (the)	1	0	0	3	1	1	0	0	3	#N/A
51	0	28	1	0	1	h8 (24th)	2	0	#N/A	1	1	1	0	2	3	#N/A
51	0	28	1	0	1	h9 (him)	0	#N/A	0	3	2	0	0	#N/A	#N/A	#N/A
51	0	28	1	0	1	h10 (with)	2	0	#N/A	3	2	0	0	0	3	#N/A
51	0	28	1	0	1	h11 (the)	1	0	0	3	2	1	0	0	3	#N/A
51	0	28	1	0	1	h12 (Massach)	1	0	0	3	1	0	0	#N/A	#N/A	#N/A
51	0	28	1	0	1	h13 (with)	2	0	#N/A	3	1	1	0	0	3	#N/A
51	0	28	1	0	1	h14 (the)	1	0	0	3	1	0	0	0	3	#N/A
51	0	28	1	0	1	h15 (6th)	2	0	#N/A	1	1	0	0	1	3	#N/A
51	0	28	1	0	1	h16 (Washing)	1	0	0	3	1	0	0	#N/A	#N/A	#N/A
51	0	28	1	0	1	h17 (his)	0	#N/A	0	3	2	0	0	#N/A	#N/A	#N/A
51	0	28	1	0	1	h18 (south)	2	0	#N/A	1	2	0	0	0	3	#N/A
51	0	28	1	0	1	h19 (John)	1	0	0	3	1	0	0	#N/A	#N/A	#N/A
51	0	28	1	0	1	h20 (Ph.D.)	1	0	#N/A	3	1	0	0	#N/A	#N/A	#N/A
51	0	28	1	0	1	h21 (think)	1	1	0	0	2	0	0	#N/A	#N/A	#N/A
51	0	28	1	0	1	h22 (that)	1	0	0	3	1	0	0	1	3	#N/A
51	0	28	1	0	1	h23 (Ohio)	1	0	0	3	2	0	0	#N/A	#N/A	#N/A
51	0	28	1	0	1	h24 (here)	0	#N/A	0	3	1	0	0	#N/A	#N/A	#N/A
51	0	28	1	0	1	h25 (the)	1	0	0	1	2	0	0	0	3	#N/A
51	0	28	1	0	1	h26 (what)	1	0	0	1	2	0	0	#N/A	#N/A	#N/A
51	0	28	1	0	1	h27 (idaho)	1	0	0	3	2	0	0	#N/A	#N/A	#N/A
52	0	34	1	1	0	h0 (h)	#N/A	#N/A	#N/A	3	0	1	0	#N/A	#N/A	#N/A
52	0	34	1	1	0	h1 (Zach)	2	1	#N/A	2	0	1	1	#N/A	#N/A	#N/A
52	0	34	1	1	0	h2 (the)	1	1	1	0	0	1	0	2	2	#N/A
52	0	34	1	1	0	h3 (through)	1	1	1	2	0	1	1	2	2	#N/A
52	0	34	1	1	0	h4 (through)	2	1	#N/A	0	0	1	0	#N/A	#N/A	#N/A
52	0	34	1	1	0	h5 (where)	1	1	1	0	0	1	1	#N/A	#N/A	#N/A
52	0	34	1	1	0	h6 (the)	1	1	1	0	0	1	0	1	1	#N/A
52	0	34	1	1	0	h7 (the)	1	1	1	0	0	1	0	2	2	#N/A
52	0	34	1	1	0	h8 (24th)	2	1	#N/A	0	0	1	0	2	2	#N/A
52	0	34	1	1	0	h9 (him)	0	#N/A	1	1	0	1	1	#N/A	#N/A	#N/A
52	0	34	1	1	0	h10 (with)	2	1	#N/A	0	0	1	0	1	2	#N/A
52	0	34	1	1	0	h11 (the)	1	1	0	2	0	1	0	2	2	#N/A
52	0	34	1	1	0	h12 (Massach)	1	1	1	2	0	1	1	#N/A	#N/A	#N/A
52	0	34	1	1	0	h13 (with)	2	1	#N/A	0	0	1	0	2	1	#N/A
52	0	34	1	1	0	h14 (the)	1	1	1	2	0	1	0	2	2	#N/A
52	0	34	1	1	0	h15 (6th)	2	1	#N/A	0	0	1	2	2	2	#N/A
52	0	34	1	1	0	h16 (Washing)	1	1	1	0	0	1	1	#N/A	#N/A	#N/A
52	0	34	1	1	0	h17 (his)	0	#N/A	1	3	0	1	1	#N/A	#N/A	#N/A
52	0	34	1	1	0	h18 (south)	2	1	#N/A	2	0	1	2	2	2	#N/A
52	0	34	1	1	0	h19 (John)	1	0	1	3	0	1	2	#N/A	#N/A	#N/A
52	0	34	1	1	0	h20 (Ph.D.)	1	0	#N/A	3	0	1	0	#N/A	#N/A	#N/A
52	0	34	1	1	0	h21 (think)	1	1	1	0	0	1	1	#N/A	#N/A	#N/A
52	0	34	1	1	0	h22 (that)	1	1	1	2	0	1	0	2	2	#N/A
52	0	34	1	1	0	h23 (Ohio)	1	1	1	0	0	1	1	#N/A	#N/A	#N/A
52	0	34	1	1	0	h24 (here)	0	#N/A	1	3	0	1	0	#N/A	#N/A	#N/A
52	0	34	1	1	0	h25 (the)	1	1	1	0	0	1	1	2	2	#N/A
52	0	34	1	1	0	h26 (what)	1	1	1	0	0	1	0	#N/A	#N/A	#N/A
52	0	34	1	1	0	h27 (idaho)	1	1	1	2	0	1	0	#N/A	#N/A	#N/A
53	0	16	1	1	1	h0 (h)	#N/A	#N/A	#N/A	3	2	1	0	#N/A	#N/A	#N/A
53	0	16	1	1	1	h1 (Zach)	2	1	#N/A	0	2	1	0	#N/A	#N/A	#N/A
53	0	16	1	1	1	h2 (the)	1	1	0	0	2	0	0	0	2	#N/A
53	0	16	1	1	1	h3 (through)	1	1	0	0	2	0	0	0	2	#N/A
53	0	16	1	1	1	h4 (through)	2	0	#N/A	3	2	0	0	#N/A	#N/A	#N/A
53	0	16	1	1	1	h5 (where)	1	0	0	3	2	0	0	#N/A	#N/A	#N/A
53	0	16	1	1	1	h6 (the)	1	1	0	0	2	0	0	0	1	#N/A
53	0	16	1	1	1	h7 (the)	1	1	1	0	2	0	0	0	1	#N/A
53	0	16	1	1	1	h8 (24th)	2	0	#N/A	0	2	0	0	1	3	#N/A
53	0	16	1	1	1	h9 (him)	0	#N/A	0	3	2	0	0	#N/A	#N/A	#N/A
53	0	16	1	1	1	h10 (with)	2	1	#N/A	0	2	0	0	0	1	#N/A
53	0	16	1	1	1	h11 (the)	1	1	0	0	2	0	0	0	2	#N/A
53	0	16	1	1	1	h12 (Massach)	1	0	0	0	2	0	0	#N/A	#N/A	#N/A
53	0	16	1	1	1	h13 (with)	2	1	#N/A	0	2	0	0	1	1	#N/A
53	0	16	1	1	1	h14 (the)	1	1	0	0	2	1	0	1	2	#N/A
53	0	16	1	1	1	h15 (6th)	2	1	#N/A	0	2	0	0	1	1	#N/A
53	0	16	1	1	1	h16 (Washing)	1	0	0	0	2	0	0	#N/A	#N/A	#N/A
53	0	16	1	1	1	h17 (his)	0	#N/A	0	3	2	0	0	#N/A	#N/A	#N/A
53	0	16	1	1	1	h18 (south)	2	0	#N/A	3	2	0	0	2	3	#N/A
53	0	16	1	1	1	h19 (John)	1	0	0	3	2	0	0	#N/A	#N/A	#N/A
53	0	16	1	1	1	h20 (Ph.D.)	1	0	#N/A	0	2	0	0	#N/A	#N/A	#N/A
53	0	16	1	1	1	h21 (think)	1	1	0	0	2	0	0	#N/A	#N/A	#N/A
53	0	16	1	1	1	h22 (that)	1	1	0	0	2	1	0	1	2	#N/A
53	0	16	1	1	1	h23 (Ohio)	1	0	0	3	2	0	0	#N/A	#N/A	#N/A
53	0	16	1	1	1	h24 (here)	0	#N/A	0	0	2	1	0	#N/A	#N/A	#N/A
53	0	16	1	1	1	h25 (the)	1	1	0	0	2	0	0	0	2	#N/A
53	0	16	1	1	1	h26 (what)	1	0	0	0	2	0	0	#N/A	#N/A	#N/A
53	0	16	1	1	1	h27 (idaho)	1	0	0	3	2	0	0	#N/A	#N/A	#N/A
54	0	32	1	0	1	h0 (h)	#N/A	#N/A	#N/A	3	0	0	0	#N/A	#N/A	#N/A
54	0	32	1	0	1	h1 (Zach)	2	1	#N/A	3	0	0	0	#N/A	#N/A	#N/A
54	0	32	1	0	1	h2 (the)	1	0	0	3	0	1	0	0	2	#N/A
54	0	32	1	0	1	h3 (through)	1	0	0	3	0	1	0	2	3	#N/A
54	0	32	1	0	1	h4 (through)	2	0	#N/A	3	0	0	0	#N/A	#N/A	#N/A
54	0	32	1	0	1	h5 (where)	1	0	0	0	0	1	0	#N/A	#N/A	#N/A
54	0	32	1	0	1	h6 (the)	1	0	0	3	0	1	0	1	3	#N/A
54	0	32	1	0	1	h7 (the)	1	0	0	3	0	1	0	0	2	#N/A
54	0	32	1	0	1	h8 (24th)	2	0	#N/A	3	0	1	0	0	3	#N/A
54	0	32	1	0	1	h9 (him)	0	#N/A	0	0	0	1	0	#N/A	#N/A	#N/A
54	0	32	1	0	1	h10 (with)	2	0	#N/A	1	0	0	0	2	3	#N/A
54	0	32	1	0	1	h11 (the)	1	0	0	3	0	1	0	1	3	#N/A
54	0	32	1	0	1	h12 (Massach)	1	1	0	3	0	1	0	#N/A	#N/A	#N/A
54	0	32	1	0	1	h13 (with)	2	0	#N/A	3	0	1	0	2	3	#N/A
54	0	32	1	0	1	h14 (the)	1	0	0	3	0	1	0	2	3	#N/A
54	0	32	1	0	1	h15 (6th)	2	0	#N/A	3	1	1	0	2	3	#N/A
54	0	32	1	0	1	h16 (Washing)	1	0	0	3	0	1	0	#N/A	#N/A	#N/A
54	0	32	1	0	1	h17 (his)	0	#N/A	0	3	0	1	0	#N/A	#N/A	#N/A
54	0	32	1	0	1	h18 (south)	2	0	#N/A	3	0	1	0	0	3	#N/A
54	0	32	1	0	1	h19 (John)	1	0	0	3	0	1	0	#N/A	#N/A	#N/A
54	0	32	1	0	1	h20 (Ph.D.)	1	0	#N/A	3	0	1	0	#N/A	#N/A	#N/A
54	0	32	1	0	1	h21 (think)	1	1	0	0	0	1	0	#N/A	#N/A	#N/A
54	0	32	1	0	1	h22 (that)	1	0	0	3	0	1	0	0	3	#N/A
54	0	32	1	0	1	h23 (Ohio)	1	0	0	3	0	1	0	#N/A	#N/A	#N/A
54	0	32	1	0	1	h24 (here)	0	#N/A	0	3	0	1	0	#N/A	#N/A	#N/A
54	0	32	1	0	1	h25 (the)	1	0	0	1	0	1	0	2	3	#N/A
54	0	32	1	0	1	h26 (what)	1	0	0	3	0	1	0	#N/A	#N/A	#N/A
54	0	32	1	0	1	h27 (idaho)	1	0	0	3	0	0	0	#N/A	#N/A	#N/A
55	0	34	1	0	2	h0 (h)	#N/A	#N/A	#N/A	3	1	1	1	#N/A	#N/A	#N/A
55	0	34	1	0	2	h1 (Zach)	2	0	#N/A	3	1	1	0	#N/A	#N/A	#N/A
55	0	34	1	0	2	h2 (the)	1	1	1	3	2	1	1	0	2	#N/A
55	0	34	1	0	2	h3 (through)	1	1	1	0	2	1	1	0	2	#N/A
55	0	34	1	0	2	h4 (through)	2	0	#N/A	3	1	1	1	#N/A	#N/A	#N/A
55	0	34	1	0	2	h5 (where)	1	0	1	3	2	1	1	#N/A	#N/A	#N/A
55	0	34	1	0	2	h6 (the)	1	1	1	0	1	1	1	0	2	#N/A
55	0	34	1	0	2	h7 (the)	1	1	1	0	1	1	1	0	2	#N/A
55	0	34	1	0	2	h8 (24th)	2	1	#N/A	3	0	1	0	1	2	#N/A
55	0	34	1	0	2	h9 (him)	0	#N/A	1	3	0	1	1	#N/A	#N/A	#N/A
55	0	34	1	0	2	h10 (with)	2	1	#N/A	3	2	1	1	0	2	#N/A
55	0	34	1	0	2	h11 (the)	1	1	1	3	2	1	1	0	2	#N/A
55	0	34	1	0	2	h12 (Massach)	1	0	1	3	2	1	1	#N/A	#N/A	#N/A
55	0	34	1	0	2	h13 (with)	2	#N/A	#N/A	#N/A	#N/A	#N/A	#N/A	#N/A	#N/A	#N/A
55	0	34	1	0	2	h14 (the)	1	1	1	0	2	1	1	0	1	#N/A
55	0	34	1	0	2	h15 (6th)	2	1	#N/A	3	0	1	1	2	2	#N/A
55	0	34	1	0	2	h16 (Washing)	1	0	1	3	1	1	1	#N/A	#N/A	#N/A
55	0	34	1	0	2	h17 (his)	0	#N/A	1	3	1	1	1	#N/A	#N/A	#N/A
55	0	34	1	0	2	h18 (south)	2	1	#N/A	3	1	1	0	1	2	#N/A
55	0	34	1	0	2	h19 (John)	1	1	0	0	1	1	1	#N/A	#N/A	#N/A
55	0	34	1	0	2	h20 (Ph.D.)	1	0	#N/A	3	1	1	0	#N/A	#N/A	#N/A
55	0	34	1	0	2	h21 (think)	1	1	1	0	1	1	1	#N/A	#N/A	#N/A
55	0	34	1	0	2	h22 (that)	1	1	1	0	1	1	1	0	2	#N/A
55	0	34	1	0	2	h23 (Ohio)	1	1	1	3	1	1	1	#N/A	#N/A	#N/A
55	0	34	1	0	2	h24 (here)	0	#N/A	1	3	2	1	1	#N/A	#N/A	#N/A
55	0	34	1	0	2	h25 (the)	1	#N/A	#N/A	#N/A	#N/A	#N/A	#N/A	#N/A	#N/A	#N/A
55	0	34	1	0	2	h26 (what)	1	0	1	3	2	1	1	#N/A	#N/A	#N/A
55	0	34	1	0	2	h27 (idaho)	1	0	1	1	2	1	1	#N/A	#N/A	#N/A
56	0	24	0	0	1	h0 (h)	#N/A	#N/A	#N/A	3	1	1	1	#N/A	#N/A	#N/A
56	0	24	0	0	1	h1 (Zach)	2	0	#N/A	3	1	1	0	#N/A	#N/A	#N/A
56	0	24	0	0	1	h2 (the)	1	0	1	0	0	1	2	0	3	#N/A
56	0	24	0	0	1	h3 (through)	1	0	0	3	0	1	1	0	3	#N/A
56	0	24	0	0	1	h4 (through)	2	0	#N/A	0	1	1	0	#N/A	#N/A	#N/A
56	0	24	0	0	1	h5 (where)	1	0	0	3	0	1	1	#N/A	#N/A	#N/A
56	0	24	0	0	1	h6 (the)	1	1	1	0	0	1	2	0	1	#N/A
56	0	24	0	0	1	h7 (the)	1	1	1	0	0	1	2	2	1	#N/A
56	0	24	0	0	1	h8 (24th)	2	1	#N/A	0	0	1	0	1	2	#N/A
56	0	24	0	0	1	h9 (him)	0	#N/A	0	3	1	1	0	#N/A	#N/A	#N/A
56	0	24	0	0	1	h10 (with)	2	1	#N/A	0	0	1	1	0	2	#N/A
56	0	24	0	0	1	h11 (the)	1	0	1	0	0	1	2	2	2	#N/A
56	0	24	0	0	1	h12 (Massach)	1	1	0	3	0	1	1	#N/A	#N/A	#N/A
56	0	24	0	0	1	h13 (with)	2	1	#N/A	0	0	1	0	0	2	#N/A
56	0	24	0	0	1	h14 (the)	1	1	1	0	0	1	2	0	1	#N/A
56	0	24	0	0	1	h15 (6th)	2	0	#N/A	3	0	1	0	2	3	#N/A
56	0	24	0	0	1	h16 (Washing)	1	0	0	0	0	1	1	#N/A	#N/A	#N/A
56	0	24	0	0	1	h17 (his)	0	#N/A	0	3	0	1	0	#N/A	#N/A	#N/A
56	0	24	0	0	1	h18 (south)	2	1	#N/A	0	0	1	0	0	2	#N/A
56	0	24	0	0	1	h19 (John)	1	1	0	0	0	1	0	#N/A	#N/A	#N/A
56	0	24	0	0	1	h20 (Ph.D.)	1	0	#N/A	3	0	1	0	#N/A	#N/A	#N/A
56	0	24	0	0	1	h21 (think)	1	1	0	0	0	1	0	#N/A	#N/A	#N/A
56	0	24	0	0	1	h22 (that)	1	1	1	0	0	1	2	0	2	#N/A
56	0	24	0	0	1	h23 (Ohio)	1	0	0	3	0	1	0	#N/A	#N/A	#N/A
56	0	24	0	0	1	h24 (here)	0	#N/A	1	0	2	1	0	#N/A	#N/A	#N/A
56	0	24	0	0	1	h25 (the)	1	1	1	0	0	1	2	1	1	#N/A
56	0	24	0	0	1	h26 (what)	1	1	1	0	0	1	2	#N/A	#N/A	#N/A
56	0	24	0	0	1	h27 (idaho)	1	0	0	3	2	1	0	#N/A	#N/A	#N/A
57	0	14	1	2	1	h0 (h)	#N/A	#N/A	#N/A	3	1	1	0	#N/A	#N/A	#N/A
57	0	14	1	2	1	h1 (Zach)	2	0	#N/A	3	1	1	0	#N/A	#N/A	#N/A
57	0	14	1	2	1	h2 (the)	1	0	1	3	0	1	0	1	3	#N/A
57	0	14	1	2	1	h3 (through)	1	0	0	0	0	1	0	0	3	#N/A
57	0	14	1	2	1	h4 (through)	2	0	#N/A	0	0	1	0	#N/A	#N/A	#N/A
57	0	14	1	2	1	h5 (where)	1	0	0	3	0	1	0	#N/A	#N/A	#N/A
57	0	14	1	2	1	h6 (the)	1	0	1	3	0	1	0	0	3	#N/A
57	0	14	1	2	1	h7 (the)	1	0	1	0	0	1	0	1	3	#N/A
57	0	14	1	2	1	h8 (24th)	2	0	#N/A	0	0	1	0	2	3	#N/A
57	0	14	1	2	1	h9 (him)	0	#N/A	0	3	0	1	0	#N/A	#N/A	#N/A
57	0	14	1	2	1	h10 (with)	2	0	#N/A	0	0	1	0	0	3	#N/A
57	0	14	1	2	1	h11 (the)	1	0	1	0	1	1	0	0	3	#N/A
57	0	14	1	2	1	h12 (Massach)	1	0	0	3	1	1	0	#N/A	#N/A	#N/A
57	0	14	1	2	1	h13 (with)	2	0	#N/A	0	0	1	0	1	3	#N/A
57	0	14	1	2	1	h14 (the)	1	0	1	0	0	1	0	1	3	#N/A
57	0	14	1	2	1	h15 (6th)	2	0	#N/A	3	0	1	0	0	3	#N/A
57	0	14	1	2	1	h16 (Washing)	1	0	0	3	1	1	0	#N/A	#N/A	#N/A
57	0	14	1	2	1	h17 (his)	0	#N/A	0	3	0	1	0	#N/A	#N/A	#N/A
57	0	14	1	2	1	h18 (south)	2	0	#N/A	0	0	1	0	2	3	#N/A
57	0	14	1	2	1	h19 (John)	1	0	0	0	0	1	0	#N/A	#N/A	#N/A
57	0	14	1	2	1	h20 (Ph.D.)	1	0	#N/A	0	0	1	0	#N/A	#N/A	#N/A
57	0	14	1	2	1	h21 (think)	1	0	0	3	0	1	0	#N/A	#N/A	#N/A
57	0	14	1	2	1	h22 (that)	1	0	0	0	0	1	0	0	3	#N/A
57	0	14	1	2	1	h23 (Ohio)	1	0	0	0	0	1	0	#N/A	#N/A	#N/A
57	0	14	1	2	1	h24 (here)	0	#N/A	1	3	0	1	0	#N/A	#N/A	#N/A
57	0	14	1	2	1	h25 (the)	1	0	1	0	0	1	0	0	3	#N/A
57	0	14	1	2	1	h26 (what)	1	0	0	3	0	1	0	#N/A	#N/A	#N/A
57	0	14	1	2	1	h27 (idaho)	1	0	0	0	0	1	0	#N/A	#N/A	#N/A
1	1	21	1	2	1	h0 (h)	#N/A	#N/A	#N/A	0	1	0	0	#N/A	#N/A	13
1	1	21	1	2	1	h1 (Zach)	2	1	#N/A	2	2	0	1	#N/A	#N/A	13
1	1	21	1	2	1	h2 (the)	1	0	1	1	0	1	1	2	3	13
1	1	21	1	2	1	h3 (through)	1	0	0	3	0	0	1	2	3	13
1	1	21	1	2	1	h4 (through)	2	0	#N/A	0	2	0	1	#N/A	#N/A	13
1	1	21	1	2	1	h5 (where)	1	0	1	1	2	1	1	#N/A	#N/A	13
1	1	21	1	2	1	h6 (the)	1	0	0	3	0	0	1	0	3	13
1	1	21	1	2	1	h7 (the)	1	1	1	3	0	1	0	2	1	13
1	1	21	1	2	1	h8 (24th)	2	1	#N/A	3	1	1	1	2	1	13
1	1	21	1	2	1	h9 (him)	0	#N/A	0	1	1	0	0	#N/A	#N/A	13
1	1	21	1	2	1	h10 (with)	2	0	#N/A	1	2	1	1	2	3	13
1	1	21	1	2	1	h11 (the)	1	1	1	2	0	1	1	2	2	13
1	1	21	1	2	1	h12 (Massach)	1	0	1	3	1	0	1	#N/A	#N/A	13
1	1	21	1	2	1	h13 (with)	2	1	#N/A	2	0	1	1	0	1	13
1	1	21	1	2	1	h14 (the)	1	1	1	2	0	1	1	2	2	13
1	1	21	1	2	1	h15 (6th)	2	1	#N/A	3	0	1	1	2	1	13
1	1	21	1	2	1	h16 (Washing)	1	1	1	0	1	0	1	#N/A	#N/A	13
1	1	21	1	2	1	h17 (his)	0	#N/A	0	3	0	0	0	#N/A	#N/A	13
1	1	21	1	2	1	h18 (south)	2	0	#N/A	1	0	1	1	2	3	13
1	1	21	1	2	1	h19 (John)	1	1	0	0	0	0	1	#N/A	#N/A	13
1	1	21	1	2	1	h20 (Ph.D.)	1	1	#N/A	0	0	0	0	#N/A	#N/A	13
1	1	21	1	2	1	h21 (think)	1	1	1	0	1	0	1	#N/A	#N/A	13
1	1	21	1	2	1	h22 (that)	1	1	1	3	2	1	1	2	1	13
1	1	21	1	2	1	h23 (Ohio)	1	0	0	3	2	0	0	#N/A	#N/A	13
1	1	21	1	2	1	h24 (here)	0	#N/A	1	3	0	1	0	#N/A	#N/A	13
1	1	21	1	2	1	h25 (the)	1	1	1	2	0	1	0	1	2	13
1	1	21	1	2	1	h26 (what)	1	0	1	0	0	1	1	#N/A	#N/A	13
1	1	21	1	2	1	h27 (idaho)	1	0	0	0	1	0	1	#N/A	#N/A	13
2	1	22	1	0	2	h0 (h)	#N/A	#N/A	#N/A	0	0	1	0	#N/A	#N/A	7
2	1	22	1	0	2	h1 (Zach)	2	1	#N/A	3	0	1	0	#N/A	#N/A	7
2	1	22	1	0	2	h2 (the)	1	1	0	2	0	1	1	2	1	7
2	1	22	1	0	2	h3 (through)	1	1	0	2	0	0	0	2	1	7
2	1	22	1	0	2	h4 (through)	2	1	#N/A	2	1	1	0	#N/A	#N/A	7
2	1	22	1	0	2	h5 (where)	1	1	1	0	2	1	0	#N/A	#N/A	7
2	1	22	1	0	2	h6 (the)	1	1	0	2	1	1	1	2	1	7
2	1	22	1	0	2	h7 (the)	1	0	0	0	1	0	0	0	2	7
2	1	22	1	0	2	h8 (24th)	2	1	#N/A	2	2	1	1	2	1	7
2	1	22	1	0	2	h9 (him)	0	#N/A	0	0	2	1	1	#N/A	#N/A	7
2	1	22	1	0	2	h10 (with)	2	1	#N/A	2	2	1	0	2	1	7
2	1	22	1	0	2	h11 (the)	1	0	0	1	2	0	0	2	2	7
2	1	22	1	0	2	h12 (Massach)	1	1	1	3	1	1	1	#N/A	#N/A	7
2	1	22	1	0	2	h13 (with)	2	0	#N/A	1	1	1	0	2	2	7
2	1	22	1	0	2	h14 (the)	1	0	0	1	1	1	1	2	2	7
2	1	22	1	0	2	h15 (6th)	2	1	#N/A	3	2	1	1	2	1	7
2	1	22	1	0	2	h16 (Washing)	1	0	1	3	1	1	1	#N/A	#N/A	7
2	1	22	1	0	2	h17 (his)	0	#N/A	1	0	1	1	1	#N/A	#N/A	7
2	1	22	1	0	2	h18 (south)	2	1	#N/A	3	1	1	0	1	1	7
2	1	22	1	0	2	h19 (John)	1	0	0	3	1	1	0	#N/A	#N/A	7
2	1	22	1	0	2	h20 (Ph.D.)	1	0	#N/A	0	1	1	1	#N/A	#N/A	7
2	1	22	1	0	2	h21 (think)	1	0	1	0	2	1	1	#N/A	#N/A	7
2	1	22	1	0	2	h22 (that)	1	1	0	2	2	1	1	1	1	7
2	1	22	1	0	2	h23 (Ohio)	1	0	1	0	2	1	1	#N/A	#N/A	7
2	1	22	1	0	2	h24 (here)	0	#N/A	1	0	2	0	1	#N/A	#N/A	7
2	1	22	1	0	2	h25 (the)	1	1	1	2	1	1	0	2	1	7
2	1	22	1	0	2	h26 (what)	1	1	0	0	2	1	1	#N/A	#N/A	7
2	1	22	1	0	2	h27 (idaho)	1	0	0	3	0	1	0	#N/A	#N/A	7
6	1	24	1	0	2	h0 (h)	#N/A	#N/A	#N/A	3	1	1	1	#N/A	#N/A	13
6	1	24	1	0	2	h1 (Zach)	2	1	#N/A	2	0	1	0	#N/A	#N/A	13
6	1	24	1	0	2	h2 (the)	1	0	1	1	0	1	0	2	3	13
6	1	24	1	0	2	h3 (through)	1	1	0	2	0	1	0	2	2	13
6	1	24	1	0	2	h4 (through)	2	1	#N/A	2	0	1	0	#N/A	#N/A	13
6	1	24	1	0	2	h5 (where)	1	0	1	1	1	1	0	#N/A	#N/A	13
6	1	24	1	0	2	h6 (the)	1	1	1	2	0	1	1	2	2	13
6	1	24	1	0	2	h7 (the)	1	1	1	2	0	1	1	0	2	13
6	1	24	1	0	2	h8 (24th)	2	1	#N/A	2	0	1	0	2	2	13
6	1	24	1	0	2	h9 (him)	0	#N/A	1	1	0	1	0	#N/A	#N/A	13
6	1	24	1	0	2	h10 (with)	2	1	#N/A	2	1	1	0	2	1	13
6	1	24	1	0	2	h11 (the)	1	1	1	2	0	1	1	2	1	13
6	1	24	1	0	2	h12 (Massach)	1	1	1	2	0	1	1	#N/A	#N/A	13
6	1	24	1	0	2	h13 (with)	2	1	#N/A	2	1	1	0	1	1	13
6	1	24	1	0	2	h14 (the)	1	1	1	2	0	1	1	2	2	13
6	1	24	1	0	2	h15 (6th)	2	1	#N/A	2	0	1	0	2	2	13
6	1	24	1	0	2	h16 (Washing)	1	0	1	1	0	1	0	#N/A	#N/A	13
6	1	24	1	0	2	h17 (his)	0	#N/A	1	1	2	1	0	#N/A	#N/A	13
6	1	24	1	0	2	h18 (south)	2	1	#N/A	2	1	1	0	2	1	13
6	1	24	1	0	2	h19 (John)	1	0	0	1	0	1	0	#N/A	#N/A	13
6	1	24	1	0	2	h20 (Ph.D.)	1	0	#N/A	3	0	2	0	#N/A	#N/A	13
6	1	24	1	0	2	h21 (think)	1	1	1	2	1	1	0	#N/A	#N/A	13
6	1	24	1	0	2	h22 (that)	1	1	1	2	0	1	1	2	2	13
6	1	24	1	0	2	h23 (Ohio)	1	0	0	3	1	1	0	#N/A	#N/A	13
6	1	24	1	0	2	h24 (here)	0	#N/A	1	3	0	0	0	#N/A	#N/A	13
6	1	24	1	0	2	h25 (the)	1	1	1	2	0	1	1	2	2	13
6	1	24	1	0	2	h26 (what)	1	0	0	1	1	1	0	#N/A	#N/A	13
6	1	24	1	0	2	h27 (idaho)	1	0	0	1	0	1	1	#N/A	#N/A	13
7	1	16	1	1	1	h0 (h)	#N/A	#N/A	#N/A	3	0	0	0	#N/A	#N/A	8
7	1	16	1	1	1	h1 (Zach)	2	0	#N/A	3	1	1	1	#N/A	#N/A	8
7	1	16	1	1	1	h2 (the)	1	0	0	3	2	1	1	2	3	8
7	1	16	1	1	1	h3 (through)	1	0	0	3	2	1	1	2	3	8
7	1	16	1	1	1	h4 (through)	2	0	#N/A	0	2	1	1	#N/A	#N/A	8
7	1	16	1	1	1	h5 (where)	1	0	0	1	2	1	1	#N/A	#N/A	8
7	1	16	1	1	1	h6 (the)	1	0	0	3	2	1	1	2	3	8
7	1	16	1	1	1	h7 (the)	1	0	1	3	2	1	1	2	3	8
7	1	16	1	1	1	h8 (24th)	2	0	#N/A	3	0	1	1	2	3	8
7	1	16	1	1	1	h9 (him)	0	#N/A	0	3	2	0	1	#N/A	#N/A	8
7	1	16	1	1	1	h10 (with)	2	0	#N/A	3	2	1	1	2	3	8
7	1	16	1	1	1	h11 (the)	1	0	0	3	1	1	1	2	3	8
7	1	16	1	1	1	h12 (Massach)	1	1	0	3	2	0	1	#N/A	#N/A	8
7	1	16	1	1	1	h13 (with)	2	0	#N/A	0	2	0	1	2	3	8
7	1	16	1	1	1	h14 (the)	1	0	1	0	1	1	1	2	3	8
7	1	16	1	1	1	h15 (6th)	2	0	#N/A	3	2	0	1	2	3	8
7	1	16	1	1	1	h16 (Washing)	1	0	0	1	2	1	1	#N/A	#N/A	8
7	1	16	1	1	1	h17 (his)	0	#N/A	0	3	2	1	1	#N/A	#N/A	8
7	1	16	1	1	1	h18 (south)	2	0	#N/A	3	2	1	1	2	3	8
7	1	16	1	1	1	h19 (John)	1	0	0	1	2	0	1	#N/A	#N/A	8
7	1	16	1	1	1	h20 (Ph.D.)	1	0	#N/A	3	2	0	1	#N/A	#N/A	8
7	1	16	1	1	1	h21 (think)	1	0	0	3	2	0	0	#N/A	#N/A	8
7	1	16	1	1	1	h22 (that)	1	0	0	0	1	1	0	2	3	8
7	1	16	1	1	1	h23 (Ohio)	1	0	0	1	2	0	0	#N/A	#N/A	8
7	1	16	1	1	1	h24 (here)	0	#N/A	0	3	2	1	1	#N/A	#N/A	8
7	1	16	1	1	1	h25 (the)	1	0	0	0	2	1	1	2	3	8
7	1	16	1	1	1	h26 (what)	1	0	0	3	2	0	1	#N/A	#N/A	8
7	1	16	1	1	1	h27 (idaho)	1	0	0	3	2	0	0	#N/A	#N/A	8
10	1	16	1	0	2	h0 (h)	#N/A	#N/A	#N/A	2	0	0	0	#N/A	#N/A	5
10	1	16	1	0	2	h1 (Zach)	2	0	#N/A	2	0	0	0	#N/A	#N/A	5
10	1	16	1	0	2	h2 (the)	1	1	0	2	1	0	0	2	2	5
10	1	16	1	0	2	h3 (through)	1	1	0	2	2	0	0	2	2	5
10	1	16	1	0	2	h4 (through)	2	0	#N/A	2	0	0	0	#N/A	#N/A	5
10	1	16	1	0	2	h5 (where)	1	0	0	2	0	0	0	#N/A	#N/A	5
10	1	16	1	0	2	h6 (the)	1	1	1	2	0	1	1	2	2	5
10	1	16	1	0	2	h7 (the)	1	1	0	2	1	0	0	2	2	5
10	1	16	1	0	2	h8 (24th)	2	0	#N/A	3	2	0	0	2	3	5
10	1	16	1	0	2	h9 (him)	0	#N/A	1	2	0	0	0	#N/A	#N/A	5
10	1	16	1	0	2	h10 (with)	2	0	#N/A	3	1	0	0	2	3	5
10	1	16	1	0	2	h11 (the)	1	1	1	2	1	0	0	2	2	5
10	1	16	1	0	2	h12 (Massach)	1	0	1	2	0	0	0	#N/A	#N/A	5
10	1	16	1	0	2	h13 (with)	2	0	#N/A	3	2	0	0	0	3	5
10	1	16	1	0	2	h14 (the)	1	#N/A	#N/A	#N/A	#N/A	#N/A	#N/A	#N/A	#N/A	#N/A
10	1	16	1	0	2	h15 (6th)	2	0	#N/A	3	2	0	0	2	3	5
10	1	16	1	0	2	h16 (Washing)	1	0	1	2	0	0	0	#N/A	#N/A	5
10	1	16	1	0	2	h17 (his)	0	#N/A	1	2	0	1	0	#N/A	#N/A	5
10	1	16	1	0	2	h18 (south)	2	0	#N/A	2	0	0	0	2	3	5
10	1	16	1	0	2	h19 (John)	1	0	0	2	0	1	0	#N/A	#N/A	5
10	1	16	1	0	2	h20 (Ph.D.)	1	0	#N/A	2	0	0	0	#N/A	#N/A	5
10	1	16	1	0	2	h21 (think)	1	0	0	3	2	0	0	#N/A	#N/A	5
10	1	16	1	0	2	h22 (that)	1	1	0	2	0	1	1	2	2	5
10	1	16	1	0	2	h23 (Ohio)	1	0	1	2	0	0	0	#N/A	#N/A	5
10	1	16	1	0	2	h24 (here)	0	#N/A	1	2	0	0	1	#N/A	#N/A	5
10	1	16	1	0	2	h25 (the)	1	1	0	2	0	1	1	2	2	5
10	1	16	1	0	2	h26 (what)	1	0	0	2	0	0	1	#N/A	#N/A	5
10	1	16	1	0	2	h27 (idaho)	1	0	0	2	0	0	0	#N/A	#N/A	5
12	1	21	1	1	0	h0 (h)	#N/A	#N/A	#N/A	2	0	0	0	#N/A	#N/A	4
12	1	21	1	1	0	h1 (Zach)	2	1	#N/A	2	0	0	1	#N/A	#N/A	4
12	1	21	1	1	0	h2 (the)	1	1	1	2	0	0	0	2	2	4
12	1	21	1	1	0	h3 (through)	1	1	1	2	0	0	0	2	2	4
12	1	21	1	1	0	h4 (through)	2	1	#N/A	2	0	0	1	#N/A	#N/A	4
12	1	21	1	1	0	h5 (where)	1	0	1	2	0	0	0	#N/A	#N/A	4
12	1	21	1	1	0	h6 (the)	1	1	1	3	1	0	0	2	2	4
12	1	21	1	1	0	h7 (the)	1	0	1	3	1	0	0	2	3	4
12	1	21	1	1	0	h8 (24th)	2	0	#N/A	3	1	0	0	0	3	4
12	1	21	1	1	0	h9 (him)	0	#N/A	1	2	0	0	0	#N/A	#N/A	4
12	1	21	1	1	0	h10 (with)	2	0	#N/A	3	2	0	0	2	3	4
12	1	21	1	1	0	h11 (the)	1	0	1	3	2	0	0	0	3	4
12	1	21	1	1	0	h12 (Massach)	1	1	1	2	0	0	0	#N/A	#N/A	4
12	1	21	1	1	0	h13 (with)	2	0	#N/A	3	2	0	0	1	3	4
12	1	21	1	1	0	h14 (the)	1	0	1	3	2	0	1	1	3	4
12	1	21	1	1	0	h15 (6th)	2	0	#N/A	3	2	0	0	1	3	4
12	1	21	1	1	0	h16 (Washing)	1	0	1	2	0	0	0	#N/A	#N/A	4
12	1	21	1	1	0	h17 (his)	0	#N/A	1	2	0	0	0	#N/A	#N/A	4
12	1	21	1	1	0	h18 (south)	2	0	#N/A	3	2	0	0	0	3	4
12	1	21	1	1	0	h19 (John)	1	1	1	2	0	0	0	#N/A	#N/A	4
12	1	21	1	1	0	h20 (Ph.D.)	1	0	#N/A	2	1	0	0	#N/A	#N/A	4
12	1	21	1	1	0	h21 (think)	1	0	1	2	0	0	1	#N/A	#N/A	4
12	1	21	1	1	0	h22 (that)	1	1	0	2	0	1	0	2	2	4
12	1	21	1	1	0	h23 (Ohio)	1	0	1	2	0	0	0	#N/A	#N/A	4
12	1	21	1	1	0	h24 (here)	0	#N/A	1	2	0	0	0	#N/A	#N/A	4
12	1	21	1	1	0	h25 (the)	1	0	1	3	1	0	0	2	3	4
12	1	21	1	1	0	h26 (what)	1	0	0	2	0	0	0	#N/A	#N/A	4
12	1	21	1	1	0	h27 (idaho)	1	1	0	2	0	0	0	#N/A	#N/A	4
16	1	21	1	0	1	h0 (h)	#N/A	#N/A	#N/A	0	0	1	0	#N/A	#N/A	2
16	1	21	1	0	1	h1 (Zach)	2	0	#N/A	1	0	0	0	#N/A	#N/A	2
16	1	21	1	0	1	h2 (the)	1	1	0	2	0	0	0	2	2	2
16	1	21	1	0	1	h3 (through)	1	1	0	2	0	0	0	2	2	2
16	1	21	1	0	1	h4 (through)	2	0	#N/A	1	0	0	0	#N/A	#N/A	2
16	1	21	1	0	1	h5 (where)	1	0	1	3	0	0	1	#N/A	#N/A	2
16	1	21	1	0	1	h6 (the)	1	0	1	1	0	1	1	2	3	2
16	1	21	1	0	1	h7 (the)	1	0	1	1	0	1	1	2	3	2
16	1	21	1	0	1	h8 (24th)	2	0	#N/A	3	1	1	1	2	3	2
16	1	21	1	0	1	h9 (him)	0	#N/A	0	3	1	1	0	#N/A	#N/A	2
16	1	21	1	0	1	h10 (with)	2	0	#N/A	3	0	0	1	2	3	2
16	1	21	1	0	1	h11 (the)	1	0	1	3	0	1	0	2	2	2
16	1	21	1	0	1	h12 (Massach)	1	0	1	1	0	1	1	#N/A	#N/A	2
16	1	21	1	0	1	h13 (with)	2	0	#N/A	3	0	1	0	2	3	2
16	1	21	1	0	1	h14 (the)	1	0	1	3	0	1	1	2	3	2
16	1	21	1	0	1	h15 (6th)	2	1	#N/A	3	0	0	0	2	1	2
16	1	21	1	0	1	h16 (Washing)	1	1	1	0	0	0	1	#N/A	#N/A	2
16	1	21	1	0	1	h17 (his)	0	#N/A	1	3	0	0	0	#N/A	#N/A	2
16	1	21	1	0	1	h18 (south)	2	0	#N/A	1	0	1	1	1	2	2
16	1	21	1	0	1	h19 (John)	1	0	0	3	0	1	1	#N/A	#N/A	2
16	1	21	1	0	1	h20 (Ph.D.)	1	0	#N/A	3	0	1	1	#N/A	#N/A	2
16	1	21	1	0	1	h21 (think)	1	1	1	0	1	0	1	#N/A	#N/A	2
16	1	21	1	0	1	h22 (that)	1	0	1	1	0	1	0	2	3	2
16	1	21	1	0	1	h23 (Ohio)	1	0	1	3	1	1	1	#N/A	#N/A	2
16	1	21	1	0	1	h24 (here)	0	#N/A	1	3	0	0	0	#N/A	#N/A	2
16	1	21	1	0	1	h25 (the)	1	1	0	2	0	0	0	1	1	2
16	1	21	1	0	1	h26 (what)	1	1	1	2	0	1	0	#N/A	#N/A	2
16	1	21	1	0	1	h27 (idaho)	1	0	0	1	1	1	1	#N/A	#N/A	2
17	1	23	1	0	0	h0 (h)	#N/A	#N/A	#N/A	2	0	0	0	#N/A	#N/A	7
17	1	23	1	0	0	h1 (Zach)	2	1	#N/A	2	0	0	0	#N/A	#N/A	7
17	1	23	1	0	0	h2 (the)	1	1	1	2	1	0	1	2	2	7
17	1	23	1	0	0	h3 (through)	1	1	0	2	1	0	0	2	2	7
17	1	23	1	0	0	h4 (through)	2	1	#N/A	2	1	0	0	#N/A	#N/A	7
17	1	23	1	0	0	h5 (where)	1	1	1	2	1	0	1	#N/A	#N/A	7
17	1	23	1	0	0	h6 (the)	1	1	1	2	1	0	1	2	2	7
17	1	23	1	0	0	h7 (the)	1	1	1	2	1	0	1	2	2	7
17	1	23	1	0	0	h8 (24th)	2	1	#N/A	2	0	0	0	2	2	7
17	1	23	1	0	0	h9 (him)	0	#N/A	1	2	1	0	0	#N/A	#N/A	7
17	1	23	1	0	0	h10 (with)	2	1	#N/A	2	1	1	1	2	2	7
17	1	23	1	0	0	h11 (the)	1	1	1	2	1	0	0	2	2	7
17	1	23	1	0	0	h12 (Massach)	1	1	0	2	0	0	0	#N/A	#N/A	7
17	1	23	1	0	0	h13 (with)	2	1	#N/A	2	1	1	0	2	2	7
17	1	23	1	0	0	h14 (the)	1	1	1	2	1	0	0	2	2	7
17	1	23	1	0	0	h15 (6th)	2	1	#N/A	2	0	1	1	2	2	7
17	1	23	1	0	0	h16 (Washing)	1	0	1	2	0	0	1	#N/A	#N/A	7
17	1	23	1	0	0	h17 (his)	0	#N/A	0	2	2	1	0	#N/A	#N/A	7
17	1	23	1	0	0	h18 (south)	2	1	#N/A	2	1	1	0	2	2	7
17	1	23	1	0	0	h19 (John)	1	1	0	2	0	0	0	#N/A	#N/A	7
17	1	23	1	0	0	h20 (Ph.D.)	1	0	#N/A	2	1	0	0	#N/A	#N/A	7
17	1	23	1	0	0	h21 (think)	1	0	1	2	1	0	0	#N/A	#N/A	7
17	1	23	1	0	0	h22 (that)	1	1	1	2	1	0	0	2	2	7
17	1	23	1	0	0	h23 (Ohio)	1	0	1	2	1	0	0	#N/A	#N/A	7
17	1	23	1	0	0	h24 (here)	0	#N/A	1	2	1	0	0	#N/A	#N/A	7
17	1	23	1	0	0	h25 (the)	1	1	1	2	0	1	1	2	2	7
17	1	23	1	0	0	h26 (what)	1	1	0	2	1	1	0	#N/A	#N/A	7
17	1	23	1	0	0	h27 (idaho)	1	1	1	2	0	1	0	#N/A	#N/A	7
19	1	19	0	0	1	h0 (h)	#N/A	#N/A	#N/A	1	1	1	0	#N/A	#N/A	10
19	1	19	0	0	1	h1 (Zach)	2	0	#N/A	3	1	0	0	#N/A	#N/A	10
19	1	19	0	0	1	h2 (the)	1	0	1	3	1	0	0	2	3	10
19	1	19	0	0	1	h3 (through)	1	0	0	1	0	1	0	2	3	10
19	1	19	0	0	1	h4 (through)	2	0	#N/A	3	1	0	0	#N/A	#N/A	10
19	1	19	0	0	1	h5 (where)	1	0	1	3	1	0	0	#N/A	#N/A	10
19	1	19	0	0	1	h6 (the)	1	0	1	3	1	0	0	2	3	10
19	1	19	0	0	1	h7 (the)	1	0	1	3	2	0	0	2	3	10
19	1	19	0	0	1	h8 (24th)	2	0	#N/A	3	2	0	0	2	3	10
19	1	19	0	0	1	h9 (him)	0	#N/A	0	1	1	0	0	#N/A	#N/A	10
19	1	19	0	0	1	h10 (with)	2	0	#N/A	3	1	1	0	2	3	10
19	1	19	0	0	1	h11 (the)	1	0	1	3	2	1	0	2	3	10
19	1	19	0	0	1	h12 (Massach)	1	0	0	3	0	1	0	#N/A	#N/A	10
19	1	19	0	0	1	h13 (with)	2	0	#N/A	3	0	0	0	2	2	10
19	1	19	0	0	1	h14 (the)	1	0	1	3	1	0	0	2	3	10
19	1	19	0	0	1	h15 (6th)	2	0	#N/A	3	1	1	0	2	3	10
19	1	19	0	0	1	h16 (Washing)	1	0	0	1	1	0	0	#N/A	#N/A	10
19	1	19	0	0	1	h17 (his)	0	#N/A	1	0	2	0	0	#N/A	#N/A	10
19	1	19	0	0	1	h18 (south)	2	0	#N/A	0	0	0	0	2	3	10
19	1	19	0	0	1	h19 (John)	1	0	0	3	1	1	0	#N/A	#N/A	10
19	1	19	0	0	1	h20 (Ph.D.)	1	0	#N/A	3	0	0	0	#N/A	#N/A	10
19	1	19	0	0	1	h21 (think)	1	0	1	3	0	0	0	#N/A	#N/A	10
19	1	19	0	0	1	h22 (that)	1	0	1	3	1	0	0	1	2	10
19	1	19	0	0	1	h23 (Ohio)	1	0	0	3	1	0	0	#N/A	#N/A	10
19	1	19	0	0	1	h24 (here)	0	#N/A	1	3	2	0	0	#N/A	#N/A	10
19	1	19	0	0	1	h25 (the)	1	0	1	3	2	1	0	2	2	10
19	1	19	0	0	1	h26 (what)	1	0	1	3	1	0	0	#N/A	#N/A	10
19	1	19	0	0	1	h27 (idaho)	1	1	1	3	0	1	0	#N/A	#N/A	10
21	1	19	1	1	0	h0 (h)	#N/A	#N/A	#N/A	3	1	0	0	#N/A	#N/A	3
21	1	19	1	1	0	h1 (Zach)	2	0	#N/A	2	0	0	0	#N/A	#N/A	3
21	1	19	1	1	0	h2 (the)	1	0	1	2	0	0	0	2	3	3
21	1	19	1	1	0	h3 (through)	1	0	0	2	0	0	0	2	3	3
21	1	19	1	1	0	h4 (through)	2	0	#N/A	2	0	0	0	#N/A	#N/A	3
21	1	19	1	1	0	h5 (where)	1	0	1	2	0	0	0	#N/A	#N/A	3
21	1	19	1	1	0	h6 (the)	1	0	1	2	0	0	0	2	3	3
21	1	19	1	1	0	h7 (the)	1	0	1	2	0	0	0	2	3	3
21	1	19	1	1	0	h8 (24th)	2	0	#N/A	2	1	0	0	2	3	3
21	1	19	1	1	0	h9 (him)	0	#N/A	0	2	0	0	0	#N/A	#N/A	3
21	1	19	1	1	0	h10 (with)	2	1	#N/A	2	1	0	1	2	1	3
21	1	19	1	1	0	h11 (the)	1	1	1	2	0	0	0	2	2	3
21	1	19	1	1	0	h12 (Massach)	1	0	1	2	0	0	0	#N/A	#N/A	3
21	1	19	1	1	0	h13 (with)	2	0	#N/A	2	0	0	0	#N/A	#N/A	3
21	1	19	1	1	0	h14 (the)	1	0	1	2	0	0	0	2	3	3
21	1	19	1	1	0	h15 (6th)	2	1	#N/A	2	0	0	1	2	2	3
21	1	19	1	1	0	h16 (Washing)	1	0	1	2	0	0	0	#N/A	#N/A	3
21	1	19	1	1	0	h17 (his)	0	#N/A	1	2	0	0	1	#N/A	#N/A	3
21	1	19	1	1	0	h18 (south)	2	0	#N/A	2	0	1	0	2	3	3
21	1	19	1	1	0	h19 (John)	1	0	0	2	0	0	0	#N/A	#N/A	3
21	1	19	1	1	0	h20 (Ph.D.)	1	0	#N/A	3	0	0	0	#N/A	#N/A	3
21	1	19	1	1	0	h21 (think)	1	0	1	1	0	0	0	#N/A	#N/A	3
21	1	19	1	1	0	h22 (that)	1	0	0	2	0	0	0	2	3	3
21	1	19	1	1	0	h23 (Ohio)	1	0	0	2	0	0	0	#N/A	#N/A	3
21	1	19	1	1	0	h24 (here)	0	#N/A	1	2	0	0	1	#N/A	#N/A	3
21	1	19	1	1	0	h25 (the)	1	1	1	2	1	0	0	2	2	3
21	1	19	1	1	0	h26 (what)	1	0	0	2	0	0	1	#N/A	#N/A	3
21	1	19	1	1	0	h27 (idaho)	1	0	0	2	0	0	0	#N/A	#N/A	3
22	1	16	1	0	1	h0 (h)	#N/A	#N/A	#N/A	1	0	1	0	#N/A	#N/A	8
22	1	16	1	0	1	h1 (Zach)	2	0	#N/A	3	0	1	0	#N/A	#N/A	8
22	1	16	1	0	1	h2 (the)	1	0	0	3	0	1	1	1	3	8
22	1	16	1	0	1	h3 (through)	1	0	0	1	0	1	1	1	3	8
22	1	16	1	0	1	h4 (through)	2	0	#N/A	3	0	1	0	#N/A	#N/A	8
22	1	16	1	0	1	h5 (where)	1	0	0	3	0	1	0	#N/A	#N/A	8
22	1	16	1	0	1	h6 (the)	1	0	0	3	0	1	0	1	3	8
22	1	16	1	0	1	h7 (the)	1	0	0	3	0	1	1	0	3	8
22	1	16	1	0	1	h8 (24th)	2	0	#N/A	1	0	1	1	2	3	8
22	1	16	1	0	1	h9 (him)	0	#N/A	0	3	0	1	0	#N/A	#N/A	8
22	1	16	1	0	1	h10 (with)	2	0	#N/A	3	0	1	1	2	3	8
22	1	16	1	0	1	h11 (the)	1	0	1	1	0	1	1	2	3	8
22	1	16	1	0	1	h12 (Massach)	1	0	1	1	0	1	0	#N/A	#N/A	8
22	1	16	1	0	1	h13 (with)	2	0	#N/A	1	0	1	0	2	3	8
22	1	16	1	0	1	h14 (the)	1	0	1	3	0	1	1	1	3	8
22	1	16	1	0	1	h15 (6th)	2	1	#N/A	2	0	1	1	2	2	8
22	1	16	1	0	1	h16 (Washing)	1	0	0	1	0	1	0	#N/A	#N/A	8
22	1	16	1	0	1	h17 (his)	0	#N/A	1	1	0	1	0	#N/A	#N/A	8
22	1	16	1	0	1	h18 (south)	2	0	#N/A	1	0	1	0	0	3	8
22	1	16	1	0	1	h19 (John)	1	0	0	3	0	1	1	#N/A	#N/A	8
22	1	16	1	0	1	h20 (Ph.D.)	1	0	#N/A	3	0	1	1	#N/A	#N/A	8
22	1	16	1	0	1	h21 (think)	1	0	0	3	0	1	0	#N/A	#N/A	8
22	1	16	1	0	1	h22 (that)	1	0	0	3	0	1	1	0	3	8
22	1	16	1	0	1	h23 (Ohio)	1	0	1	3	0	1	1	#N/A	#N/A	8
22	1	16	1	0	1	h24 (here)	0	#N/A	1	0	0	1	1	#N/A	#N/A	8
22	1	16	1	0	1	h25 (the)	1	0	1	1	0	1	0	2	3	8
22	1	16	1	0	1	h26 (what)	1	0	0	3	0	1	0	#N/A	#N/A	8
22	1	16	1	0	1	h27 (idaho)	1	0	0	3	0	1	0	#N/A	#N/A	8
23	1	20	1	0	0	h0 (h)	#N/A	#N/A	#N/A	2	0	1	1	#N/A	#N/A	6
23	1	20	1	0	0	h1 (Zach)	2	1	#N/A	2	0	1	1	#N/A	#N/A	6
23	1	20	1	0	0	h2 (the)	1	1	1	2	0	1	1	2	2	6
23	1	20	1	0	0	h3 (through)	1	1	1	2	0	1	1	2	2	6
23	1	20	1	0	0	h4 (through)	2	1	#N/A	2	0	1	1	#N/A	#N/A	6
23	1	20	1	0	0	h5 (where)	1	0	1	2	0	1	1	#N/A	#N/A	6
23	1	20	1	0	0	h6 (the)	1	1	1	2	0	1	0	2	2	6
23	1	20	1	0	0	h7 (the)	1	1	1	2	0	1	1	2	2	6
23	1	20	1	0	0	h8 (24th)	2	0	#N/A	3	1	0	0	2	3	6
23	1	20	1	0	0	h9 (him)	0	#N/A	1	2	0	1	1	#N/A	#N/A	6
23	1	20	1	0	0	h10 (with)	2	1	#N/A	2	0	1	0	2	2	6
23	1	20	1	0	0	h11 (the)	1	1	1	2	0	1	1	2	2	6
23	1	20	1	0	0	h12 (Massach)	1	1	1	2	0	1	1	#N/A	#N/A	6
23	1	20	1	0	0	h13 (with)	2	1	#N/A	2	0	1	1	2	2	6
23	1	20	1	0	0	h14 (the)	1	1	1	2	0	1	1	2	2	6
23	1	20	1	0	0	h15 (6th)	2	0	#N/A	1	1	1	1	2	3	6
23	1	20	1	0	0	h16 (Washing)	1	1	1	2	0	1	0	#N/A	#N/A	6
23	1	20	1	0	0	h17 (his)	0	#N/A	1	2	0	1	0	#N/A	#N/A	6
23	1	20	1	0	0	h18 (south)	2	1	#N/A	2	0	1	0	2	2	6
23	1	20	1	0	0	h19 (John)	1	1	1	2	0	1	1	#N/A	#N/A	6
23	1	20	1	0	0	h20 (Ph.D.)	1	0	#N/A	1	1	1	1	#N/A	#N/A	6
23	1	20	1	0	0	h21 (think)	1	1	1	2	0	1	1	#N/A	#N/A	6
23	1	20	1	0	0	h22 (that)	1	1	1	2	0	1	1	2	2	6
23	1	20	1	0	0	h23 (Ohio)	1	0	1	2	0	1	1	#N/A	#N/A	6
23	1	20	1	0	0	h24 (here)	0	#N/A	1	2	0	1	1	#N/A	#N/A	6
23	1	20	1	0	0	h25 (the)	1	1	1	2	0	1	1	2	2	6
23	1	20	1	0	0	h26 (what)	1	0	0	2	0	1	0	#N/A	#N/A	6
23	1	20	1	0	0	h27 (idaho)	1	1	0	2	0	1	0	#N/A	#N/A	6
24	1	20	1	0	1	h0 (h)	#N/A	#N/A	#N/A	3	2	0	0	#N/A	#N/A	3
24	1	20	1	0	1	h1 (Zach)	2	0	#N/A	3	1	0	0	#N/A	#N/A	3
24	1	20	1	0	1	h2 (the)	1	0	0	3	1	0	0	2	3	3
24	1	20	1	0	1	h3 (through)	1	0	0	1	0	0	0	2	3	3
24	1	20	1	0	1	h4 (through)	2	0	#N/A	1	2	0	0	#N/A	#N/A	3
24	1	20	1	0	1	h5 (where)	1	0	0	3	1	0	0	#N/A	#N/A	3
24	1	20	1	0	1	h6 (the)	1	0	0	3	0	0	0	2	3	3
24	1	20	1	0	1	h7 (the)	1	1	0	2	1	0	0	2	2	3
24	1	20	1	0	1	h8 (24th)	2	0	#N/A	1	2	0	0	2	3	3
24	1	20	1	0	1	h9 (him)	0	#N/A	0	3	2	0	0	#N/A	#N/A	3
24	1	20	1	0	1	h10 (with)	2	0	#N/A	3	0	0	0	2	3	3
24	1	20	1	0	1	h11 (the)	1	0	0	3	2	0	0	2	3	3
24	1	20	1	0	1	h12 (Massach)	1	1	0	2	1	0	0	#N/A	#N/A	3
24	1	20	1	0	1	h13 (with)	2	1	#N/A	2	0	0	0	2	2	3
24	1	20	1	0	1	h14 (the)	1	1	0	2	0	0	0	2	2	3
24	1	20	1	0	1	h15 (6th)	2	0	#N/A	3	2	0	0	2	3	3
24	1	20	1	0	1	h16 (Washing)	1	0	0	1	1	0	0	#N/A	#N/A	3
24	1	20	1	0	1	h17 (his)	0	#N/A	0	0	1	0	0	#N/A	#N/A	3
24	1	20	1	0	1	h18 (south)	2	0	#N/A	3	1	0	0	2	3	3
24	1	20	1	0	1	h19 (John)	1	0	0	1	2	0	0	#N/A	#N/A	3
24	1	20	1	0	1	h20 (Ph.D.)	1	0	#N/A	1	1	0	0	#N/A	#N/A	3
24	1	20	1	0	1	h21 (think)	1	0	0	3	2	0	0	#N/A	#N/A	3
24	1	20	1	0	1	h22 (that)	1	1	0	2	1	0	0	2	2	3
24	1	20	1	0	1	h23 (Ohio)	1	0	0	3	2	0	0	#N/A	#N/A	3
24	1	20	1	0	1	h24 (here)	0	#N/A	0	1	2	0	0	#N/A	#N/A	3
24	1	20	1	0	1	h25 (the)	1	1	0	2	1	1	0	2	2	3
24	1	20	1	0	1	h26 (what)	1	0	0	3	2	0	0	#N/A	#N/A	3
24	1	20	1	0	1	h27 (idaho)	1	0	0	3	2	0	0	#N/A	#N/A	3
26	1	59	1	0	1	h0 (h)	#N/A	#N/A	#N/A	3	1	1	0	#N/A	#N/A	6
26	1	59	1	0	1	h1 (Zach)	2	1	#N/A	2	0	1	0	#N/A	#N/A	6
26	1	59	1	0	1	h2 (the)	1	1	1	2	1	1	1	2	2	6
26	1	59	1	0	1	h3 (through)	1	1	0	2	0	1	1	2	2	6
26	1	59	1	0	1	h4 (through)	2	0	#N/A	0	0	1	1	#N/A	#N/A	6
26	1	59	1	0	1	h5 (where)	1	0	0	3	0	1	0	#N/A	#N/A	6
26	1	59	1	0	1	h6 (the)	1	1	1	2	0	1	1	2	2	6
26	1	59	1	0	1	h7 (the)	1	1	1	2	0	1	1	2	2	6
26	1	59	1	0	1	h8 (24th)	2	1	#N/A	2	0	1	0	2	2	6
26	1	59	1	0	1	h9 (him)	0	#N/A	1	0	0	1	1	#N/A	#N/A	6
26	1	59	1	0	1	h10 (with)	2	1	#N/A	2	0	1	0	2	1	6
26	1	59	1	0	1	h11 (the)	1	1	1	2	0	1	1	2	2	6
26	1	59	1	0	1	h12 (Massach)	1	0	0	3	0	1	0	#N/A	#N/A	6
26	1	59	1	0	1	h13 (with)	2	1	#N/A	2	0	1	0	2	1	6
26	1	59	1	0	1	h14 (the)	1	1	1	2	0	1	0	2	2	6
26	1	59	1	0	1	h15 (6th)	2	1	#N/A	2	1	1	0	0	1	6
26	1	59	1	0	1	h16 (Washing)	1	0	0	0	0	1	1	#N/A	#N/A	6
26	1	59	1	0	1	h17 (his)	0	#N/A	0	3	0	1	1	#N/A	#N/A	6
26	1	59	1	0	1	h18 (south)	2	1	#N/A	2	0	1	0	0	1	6
26	1	59	1	0	1	h19 (John)	1	0	0	3	0	1	0	#N/A	#N/A	6
26	1	59	1	0	1	h20 (Ph.D.)	1	0	#N/A	0	0	1	1	#N/A	#N/A	6
26	1	59	1	0	1	h21 (think)	1	1	1	2	0	1	1	#N/A	#N/A	6
26	1	59	1	0	1	h22 (that)	1	1	1	2	1	0	0	2	2	6
26	1	59	1	0	1	h23 (Ohio)	1	0	0	3	1	1	1	#N/A	#N/A	6
26	1	59	1	0	1	h24 (here)	0	#N/A	0	3	0	1	1	#N/A	#N/A	6
26	1	59	1	0	1	h25 (the)	1	1	0	2	0	1	0	0	2	6
26	1	59	1	0	1	h26 (what)	1	1	1	0	1	1	1	#N/A	#N/A	6
26	1	59	1	0	1	h27 (idaho)	1	0	1	0	0	1	1	#N/A	#N/A	6
28	1	27	1	0	0	h0 (h)	#N/A	#N/A	#N/A	2	0	1	0	#N/A	#N/A	15
28	1	27	1	0	0	h1 (Zach)	2	1	#N/A	2	0	0	0	#N/A	#N/A	15
28	1	27	1	0	0	h2 (the)	1	0	1	2	0	0	0	2	3	15
28	1	27	1	0	0	h3 (through)	1	1	1	2	0	0	0	2	2	15
28	1	27	1	0	0	h4 (through)	2	0	#N/A	2	0	0	0	#N/A	#N/A	15
28	1	27	1	0	0	h5 (where)	1	0	1	3	0	1	0	#N/A	#N/A	15
28	1	27	1	0	0	h6 (the)	1	1	1	2	0	0	0	2	2	15
28	1	27	1	0	0	h7 (the)	1	1	1	2	0	0	0	2	2	15
28	1	27	1	0	0	h8 (24th)	2	1	#N/A	2	0	1	1	2	2	15
28	1	27	1	0	0	h9 (him)	0	#N/A	0	2	1	0	0	#N/A	#N/A	15
28	1	27	1	0	0	h10 (with)	2	1	#N/A	2	0	1	1	2	2	15
28	1	27	1	0	0	h11 (the)	1	1	1	2	0	1	1	2	2	15
28	1	27	1	0	0	h12 (Massach)	1	0	1	2	1	0	0	#N/A	#N/A	15
28	1	27	1	0	0	h13 (with)	2	1	#N/A	2	1	0	0	2	2	15
28	1	27	1	0	0	h14 (the)	1	1	1	2	0	0	0	2	2	15
28	1	27	1	0	0	h15 (6th)	2	1	#N/A	2	0	1	1	2	2	15
28	1	27	1	0	0	h16 (Washing)	1	0	1	2	0	1	1	#N/A	#N/A	15
28	1	27	1	0	0	h17 (his)	0	#N/A	1	2	1	0	0	#N/A	#N/A	15
28	1	27	1	0	0	h18 (south)	2	1	#N/A	2	1	0	0	2	2	15
28	1	27	1	0	0	h19 (John)	1	0	1	2	0	0	0	#N/A	#N/A	15
28	1	27	1	0	0	h20 (Ph.D.)	1	0	#N/A	2	0	0	0	#N/A	#N/A	15
28	1	27	1	0	0	h21 (think)	1	0	1	2	0	0	0	#N/A	#N/A	15
28	1	27	1	0	0	h22 (that)	1	1	1	2	1	0	0	2	2	15
28	1	27	1	0	0	h23 (Ohio)	1	0	1	2	0	0	0	#N/A	#N/A	15
28	1	27	1	0	0	h24 (here)	0	#N/A	0	2	2	0	0	#N/A	#N/A	15
28	1	27	1	0	0	h25 (the)	1	0	1	2	0	0	1	2	3	15
28	1	27	1	0	0	h26 (what)	1	0	1	2	0	0	0	#N/A	#N/A	15
28	1	27	1	0	0	h27 (idaho)	1	0	1	2	0	1	1	#N/A	#N/A	15
34	1	26	1	0	0	h0 (h)	#N/A	#N/A	#N/A	2	1	1	1	#N/A	#N/A	12
34	1	26	1	0	0	h1 (Zach)	2	0	#N/A	1	1	1	1	#N/A	#N/A	12
34	1	26	1	0	0	h2 (the)	1	0	1	1	1	1	1	1	3	12
34	1	26	1	0	0	h3 (through)	1	1	0	2	1	1	1	2	2	12
34	1	26	1	0	0	h4 (through)	2	0	#N/A	3	2	1	1	#N/A	#N/A	12
34	1	26	1	0	0	h5 (where)	1	0	1	1	1	1	1	#N/A	#N/A	12
34	1	26	1	0	0	h6 (the)	1	0	1	1	2	1	1	2	3	12
34	1	26	1	0	0	h7 (the)	1	0	1	1	2	1	1	1	3	12
34	1	26	1	0	0	h8 (24th)	2	1	#N/A	2	2	1	1	2	2	12
34	1	26	1	0	0	h9 (him)	0	#N/A	0	2	2	1	1	#N/A	#N/A	12
34	1	26	1	0	0	h10 (with)	2	1	#N/A	2	2	1	0	2	2	12
34	1	26	1	0	0	h11 (the)	1	1	1	2	2	1	1	1	2	12
34	1	26	1	0	0	h12 (Massach)	1	0	1	1	0	1	0	#N/A	#N/A	12
34	1	26	1	0	0	h13 (with)	2	0	#N/A	1	2	1	0	1	3	12
34	1	26	1	0	0	h14 (the)	1	0	1	1	2	1	1	2	3	12
34	1	26	1	0	0	h15 (6th)	2	1	#N/A	2	2	1	1	2	2	12
34	1	26	1	0	0	h16 (Washing)	1	0	0	1	2	0	0	#N/A	#N/A	12
34	1	26	1	0	0	h17 (his)	0	#N/A	1	2	2	1	1	#N/A	#N/A	12
34	1	26	1	0	0	h18 (south)	2	0	#N/A	1	1	1	0	2	3	12
34	1	26	1	0	0	h19 (John)	1	1	0	1	2	1	0	#N/A	#N/A	12
34	1	26	1	0	0	h20 (Ph.D.)	1	0	#N/A	3	2	0	0	#N/A	#N/A	12
34	1	26	1	0	0	h21 (think)	1	0	0	3	2	1	0	#N/A	#N/A	12
34	1	26	1	0	0	h22 (that)	1	1	1	2	1	1	0	2	2	12
34	1	26	1	0	0	h23 (Ohio)	1	0	1	1	1	1	1	#N/A	#N/A	12
34	1	26	1	0	0	h24 (here)	0	#N/A	1	2	2	1	1	#N/A	#N/A	12
34	1	26	1	0	0	h25 (the)	1	0	1	1	2	1	0	0	3	12
34	1	26	1	0	0	h26 (what)	1	0	1	2	1	1	0	#N/A	#N/A	12
34	1	26	1	0	0	h27 (idaho)	1	0	0	1	2	1	1	#N/A	#N/A	12
39	1	32	1	1	1	h0 (h)	#N/A	#N/A	#N/A	3	1	0	0	#N/A	#N/A	15
39	1	32	1	1	1	h1 (Zach)	2	0	#N/A	1	2	0	1	#N/A	#N/A	15
39	1	32	1	1	1	h2 (the)	1	0	0	3	2	1	1	1	3	15
39	1	32	1	1	1	h3 (through)	1	0	0	3	1	1	1	2	3	15
39	1	32	1	1	1	h4 (through)	2	0	#N/A	3	2	1	1	#N/A	#N/A	15
39	1	32	1	1	1	h5 (where)	1	1	0	3	2	1	0	#N/A	#N/A	15
39	1	32	1	1	1	h6 (the)	1	0	0	3	2	1	0	0	3	15
39	1	32	1	1	1	h7 (the)	1	0	0	3	2	1	1	0	3	15
39	1	32	1	1	1	h8 (24th)	2	0	#N/A	3	2	1	0	1	3	15
39	1	32	1	1	1	h9 (him)	0	#N/A	0	3	2	0	0	#N/A	#N/A	15
39	1	32	1	1	1	h10 (with)	2	0	#N/A	1	2	1	1	1	3	15
39	1	32	1	1	1	h11 (the)	1	0	0	1	2	1	0	2	3	15
39	1	32	1	1	1	h12 (Massach)	1	1	0	3	2	1	0	#N/A	#N/A	15
39	1	32	1	1	1	h13 (with)	2	0	#N/A	3	2	1	0	0	3	15
39	1	32	1	1	1	h14 (the)	1	0	0	1	2	1	1	0	3	15
39	1	32	1	1	1	h15 (6th)	2	0	#N/A	1	1	1	1	1	3	15
39	1	32	1	1	1	h16 (Washing)	1	0	1	3	2	0	0	#N/A	#N/A	15
39	1	32	1	1	1	h17 (his)	0	#N/A	0	3	2	0	0	#N/A	#N/A	15
39	1	32	1	1	1	h18 (south)	2	1	#N/A	2	2	1	1	2	2	15
39	1	32	1	1	1	h19 (John)	1	0	0	3	1	1	0	#N/A	#N/A	15
39	1	32	1	1	1	h20 (Ph.D.)	1	0	#N/A	3	0	0	0	#N/A	#N/A	15
39	1	32	1	1	1	h21 (think)	1	0	1	1	2	1	1	#N/A	#N/A	15
39	1	32	1	1	1	h22 (that)	1	0	1	1	1	1	0	0	3	15
39	1	32	1	1	1	h23 (Ohio)	1	0	0	3	2	1	0	#N/A	#N/A	15
39	1	32	1	1	1	h24 (here)	0	#N/A	0	3	2	1	0	#N/A	#N/A	15
39	1	32	1	1	1	h25 (the)	1	1	0	2	2	1	0	1	2	15
39	1	32	1	1	1	h26 (what)	1	0	0	3	1	0	0	#N/A	#N/A	15
39	1	32	1	1	1	h27 (idaho)	1	0	0	3	2	0	0	#N/A	#N/A	15
45	1	23	1	1	1	h0 (h)	#N/A	#N/A	#N/A	3	0	0	0	#N/A	#N/A	12
45	1	23	1	1	1	h1 (Zach)	2	0	#N/A	1	0	0	0	#N/A	#N/A	12
45	1	23	1	1	1	h2 (the)	1	0	1	1	0	1	0	2	3	12
45	1	23	1	1	1	h3 (through)	1	0	0	1	0	0	0	2	3	12
45	1	23	1	1	1	h4 (through)	2	0	#N/A	1	0	0	0	#N/A	#N/A	12
45	1	23	1	1	1	h5 (where)	1	0	1	3	0	0	0	#N/A	#N/A	12
45	1	23	1	1	1	h6 (the)	1	0	1	1	0	0	0	2	3	12
45	1	23	1	1	1	h7 (the)	1	0	0	1	0	0	0	2	3	12
45	1	23	1	1	1	h8 (24th)	2	0	#N/A	1	0	1	0	2	3	12
45	1	23	1	1	1	h9 (him)	0	#N/A	0	1	0	0	0	#N/A	#N/A	12
45	1	23	1	1	1	h10 (with)	2	0	#N/A	1	0	1	0	2	3	12
45	1	23	1	1	1	h11 (the)	1	0	1	1	0	0	0	2	3	12
45	1	23	1	1	1	h12 (Massach)	1	1	0	3	0	1	1	#N/A	#N/A	12
45	1	23	1	1	1	h13 (with)	2	1	#N/A	2	0	0	0	2	2	12
45	1	23	1	1	1	h14 (the)	1	1	1	2	0	0	0	2	2	12
45	1	23	1	1	1	h15 (6th)	2	0	#N/A	3	0	0	1	2	3	12
45	1	23	1	1	1	h16 (Washing)	1	0	0	1	0	0	0	#N/A	#N/A	12
45	1	23	1	1	1	h17 (his)	0	#N/A	0	3	0	0	0	#N/A	#N/A	12
45	1	23	1	1	1	h18 (south)	2	0	#N/A	1	0	1	0	2	3	12
45	1	23	1	1	1	h19 (John)	1	0	0	3	0	0	0	#N/A	#N/A	12
45	1	23	1	1	1	h20 (Ph.D.)	1	0	#N/A	1	0	0	0	#N/A	#N/A	12
45	1	23	1	1	1	h21 (think)	1	0	0	3	0	0	0	#N/A	#N/A	12
45	1	23	1	1	1	h22 (that)	1	1	0	2	0	0	0	2	2	12
45	1	23	1	1	1	h23 (Ohio)	1	0	0	3	0	0	0	#N/A	#N/A	12
45	1	23	1	1	1	h24 (here)	0	#N/A	1	1	0	0	0	#N/A	#N/A	12
45	1	23	1	1	1	h25 (the)	1	1	1	2	0	1	0	2	2	12
45	1	23	1	1	1	h26 (what)	1	1	0	3	0	1	0	#N/A	#N/A	12
45	1	23	1	1	1	h27 (idaho)	1	0	0	1	0	1	0	#N/A	#N/A	12
46	1	30	1	1	1	h0 (h)	#N/A	#N/A	#N/A	1	0	0	0	#N/A	#N/A	2
46	1	30	1	1	1	h1 (Zach)	2	1	#N/A	2	0	0	1	#N/A	#N/A	2
46	1	30	1	1	1	h2 (the)	1	0	0	1	0	0	0	2	3	2
46	1	30	1	1	1	h3 (through)	1	1	0	2	0	0	0	2	2	2
46	1	30	1	1	1	h4 (through)	2	0	#N/A	1	0	0	0	#N/A	#N/A	2
46	1	30	1	1	1	h5 (where)	1	0	0	1	0	0	0	#N/A	#N/A	2
46	1	30	1	1	1	h6 (the)	1	0	0	0	0	0	0	2	3	2
46	1	30	1	1	1	h7 (the)	1	0	0	1	0	0	1	2	3	2
46	1	30	1	1	1	h8 (24th)	2	0	#N/A	3	1	0	1	2	3	2
46	1	30	1	1	1	h9 (him)	0	#N/A	0	1	0	0	0	#N/A	#N/A	2
46	1	30	1	1	1	h10 (with)	2	0	#N/A	3	0	0	1	2	3	2
46	1	30	1	1	1	h11 (the)	1	0	0	3	0	0	1	2	3	2
46	1	30	1	1	1	h12 (Massach)	1	0	0	3	0	0	1	#N/A	#N/A	2
46	1	30	1	1	1	h13 (with)	2	0	#N/A	3	0	0	0	2	3	2
46	1	30	1	1	1	h14 (the)	1	0	0	1	0	0	1	2	3	2
46	1	30	1	1	1	h15 (6th)	2	0	#N/A	3	0	1	1	2	3	2
46	1	30	1	1	1	h16 (Washing)	1	0	0	3	0	0	0	#N/A	#N/A	2
46	1	30	1	1	1	h17 (his)	0	#N/A	0	3	0	0	0	#N/A	#N/A	2
46	1	30	1	1	1	h18 (south)	2	1	#N/A	0	0	0	0	0	2	2
46	1	30	1	1	1	h19 (John)	1	0	0	1	0	0	0	#N/A	#N/A	2
46	1	30	1	1	1	h20 (Ph.D.)	1	1	#N/A	0	0	0	0	#N/A	#N/A	2
46	1	30	1	1	1	h21 (think)	1	0	0	1	0	0	1	#N/A	#N/A	2
46	1	30	1	1	1	h22 (that)	1	0	0	3	0	0	0	2	3	2
46	1	30	1	1	1	h23 (Ohio)	1	0	0	0	0	0	0	#N/A	#N/A	2
46	1	30	1	1	1	h24 (here)	0	#N/A	0	3	0	0	1	#N/A	#N/A	2
46	1	30	1	1	1	h25 (the)	1	1	1	3	0	0	0	2	2	2
46	1	30	1	1	1	h26 (what)	1	0	0	1	0	0	0	#N/A	#N/A	2
46	1	30	1	1	1	h27 (idaho)	1	0	0	1	0	0	0	#N/A	#N/A	2
50	1	23	1	0	2	h0 (h)	#N/A	#N/A	#N/A	3	1	1	1	#N/A	#N/A	10
50	1	23	1	0	2	h1 (Zach)	2	1	#N/A	2	0	1	1	#N/A	#N/A	10
50	1	23	1	0	2	h2 (the)	1	0	1	1	0	1	1	2	3	10
50	1	23	1	0	2	h3 (through)	1	0	1	1	0	1	1	2	3	10
50	1	23	1	0	2	h4 (through)	2	1	#N/A	2	0	1	1	#N/A	#N/A	10
50	1	23	1	0	2	h5 (where)	1	0	1	3	0	1	1	#N/A	#N/A	10
50	1	23	1	0	2	h6 (the)	1	0	1	1	0	1	1	2	3	10
50	1	23	1	0	2	h7 (the)	1	1	1	2	0	1	1	2	2	10
50	1	23	1	0	2	h8 (24th)	2	1	#N/A	2	0	0	1	2	2	10
50	1	23	1	0	2	h9 (him)	0	#N/A	1	0	1	1	1	#N/A	#N/A	10
50	1	23	1	0	2	h10 (with)	2	0	#N/A	1	0	1	1	2	3	10
50	1	23	1	0	2	h11 (the)	1	0	1	1	1	1	1	2	3	10
50	1	23	1	0	2	h12 (Massach)	1	1	1	2	0	1	1	#N/A	#N/A	10
50	1	23	1	0	2	h13 (with)	2	1	#N/A	2	0	1	1	2	2	10
50	1	23	1	0	2	h14 (the)	1	1	1	2	0	0	1	2	2	10
50	1	23	1	0	2	h15 (6th)	2	1	#N/A	2	0	1	1	2	2	10
50	1	23	1	0	2	h16 (Washing)	1	0	1	3	0	1	1	#N/A	#N/A	10
50	1	23	1	0	2	h17 (his)	0	#N/A	1	1	1	1	1	#N/A	#N/A	10
50	1	23	1	0	2	h18 (south)	2	1	#N/A	2	0	1	1	2	2	10
50	1	23	1	0	2	h19 (John)	1	0	1	1	1	1	1	#N/A	#N/A	10
50	1	23	1	0	2	h20 (Ph.D.)	1	0	#N/A	3	0	1	1	#N/A	#N/A	10
50	1	23	1	0	2	h21 (think)	1	1	1	2	0	0	1	#N/A	#N/A	10
50	1	23	1	0	2	h22 (that)	1	1	1	2	0	1	1	2	2	10
50	1	23	1	0	2	h23 (Ohio)	1	0	1	1	0	1	0	#N/A	#N/A	10
50	1	23	1	0	2	h24 (here)	0	#N/A	1	3	0	0	0	#N/A	#N/A	10
50	1	23	1	0	2	h25 (the)	1	0	1	1	0	1	1	2	3	10
50	1	23	1	0	2	h26 (what)	1	0	1	1	1	1	1	#N/A	#N/A	10
50	1	23	1	0	2	h27 (idaho)	1	1	1	2	0	1	0	#N/A	#N/A	10
51	1	22	1	0	1	h0 (h)	#N/A	#N/A	#N/A	3	2	0	0	#N/A	#N/A	10
51	1	22	1	0	1	h1 (Zach)	2	0	#N/A	1	2	0	0	#N/A	#N/A	10
51	1	22	1	0	1	h2 (the)	1	1	1	2	2	1	0	2	2	10
51	1	22	1	0	1	h3 (through)	1	1	0	2	2	1	0	2	2	10
51	1	22	1	0	1	h4 (through)	2	0	#N/A	3	2	0	0	#N/A	#N/A	10
51	1	22	1	0	1	h5 (where)	1	0	1	1	2	1	0	#N/A	#N/A	10
51	1	22	1	0	1	h6 (the)	1	0	1	1	2	1	0	2	3	10
51	1	22	1	0	1	h7 (the)	1	1	1	2	2	0	0	2	2	10
51	1	22	1	0	1	h8 (24th)	2	1	#N/A	2	1	0	0	2	2	10
51	1	22	1	0	1	h9 (him)	0	#N/A	0	3	2	0	0	#N/A	#N/A	10
51	1	22	1	0	1	h10 (with)	2	1	#N/A	2	2	0	0	2	2	10
51	1	22	1	0	1	h11 (the)	1	0	1	1	2	0	1	2	3	10
51	1	22	1	0	1	h12 (Massach)	1	1	1	3	2	0	0	#N/A	#N/A	10
51	1	22	1	0	1	h13 (with)	2	0	#N/A	1	1	1	0	1	3	10
51	1	22	1	0	1	h14 (the)	1	0	0	1	2	0	1	2	3	10
51	1	22	1	0	1	h15 (6th)	2	0	#N/A	1	0	1	0	2	3	10
51	1	22	1	0	1	h16 (Washing)	1	0	0	3	2	0	0	#N/A	#N/A	10
51	1	22	1	0	1	h17 (his)	0	#N/A	0	3	2	1	0	#N/A	#N/A	10
51	1	22	1	0	1	h18 (south)	2	1	#N/A	2	1	0	0	2	2	10
51	1	22	1	0	1	h19 (John)	1	0	0	1	2	0	0	#N/A	#N/A	10
51	1	22	1	0	1	h20 (Ph.D.)	1	0	#N/A	3	2	0	0	#N/A	#N/A	10
51	1	22	1	0	1	h21 (think)	1	0	0	3	2	0	0	#N/A	#N/A	10
51	1	22	1	0	1	h22 (that)	1	0	0	3	2	0	0	2	3	10
51	1	22	1	0	1	h23 (Ohio)	1	0	0	1	2	0	0	#N/A	#N/A	10
51	1	22	1	0	1	h24 (here)	0	#N/A	0	1	2	0	0	#N/A	#N/A	10
51	1	22	1	0	1	h25 (the)	1	1	1	2	2	1	0	0	2	10
51	1	22	1	0	1	h26 (what)	1	0	0	1	2	0	0	#N/A	#N/A	10
51	1	22	1	0	1	h27 (idaho)	1	0	0	3	1	0	0	#N/A	#N/A	10
52	1	22	1	1	2	h0 (h)	#N/A	#N/A	#N/A	2	0	0	0	#N/A	#N/A	10
52	1	22	1	1	2	h1 (Zach)	2	1	#N/A	2	1	1	0	#N/A	#N/A	10
52	1	22	1	1	2	h2 (the)	1	1	1	2	0	1	0	2	2	10
52	1	22	1	1	2	h3 (through)	1	1	1	2	0	1	0	2	2	10
52	1	22	1	1	2	h4 (through)	2	1	#N/A	2	0	1	0	#N/A	#N/A	10
52	1	22	1	1	2	h5 (where)	1	0	0	2	0	1	0	#N/A	#N/A	10
52	1	22	1	1	2	h6 (the)	1	1	0	3	0	1	0	0	2	10
52	1	22	1	1	2	h7 (the)	1	1	1	2	0	1	0	2	2	10
52	1	22	1	1	2	h8 (24th)	2	1	#N/A	2	0	1	0	2	2	10
52	1	22	1	1	2	h9 (him)	0	#N/A	1	2	0	1	0	#N/A	#N/A	10
52	1	22	1	1	2	h10 (with)	2	1	#N/A	2	0	1	0	2	2	10
52	1	22	1	1	2	h11 (the)	1	1	1	2	0	1	1	2	2	10
52	1	22	1	1	2	h12 (Massach)	1	1	1	2	1	1	0	#N/A	#N/A	10
52	1	22	1	1	2	h13 (with)	2	1	#N/A	2	0	1	0	2	2	10
52	1	22	1	1	2	h14 (the)	1	1	1	2	1	1	0	2	2	10
52	1	22	1	1	2	h15 (6th)	2	1	#N/A	2	0	1	0	2	1	10
52	1	22	1	1	2	h16 (Washing)	1	0	1	1	1	1	0	#N/A	#N/A	10
52	1	22	1	1	2	h17 (his)	0	#N/A	1	2	0	1	1	#N/A	#N/A	10
52	1	22	1	1	2	h18 (south)	2	1	#N/A	2	0	1	0	2	2	10
52	1	22	1	1	2	h19 (John)	1	0	1	2	0	1	0	#N/A	#N/A	10
52	1	22	1	1	2	h20 (Ph.D.)	1	0	#N/A	2	2	1	0	#N/A	#N/A	10
52	1	22	1	1	2	h21 (think)	1	1	1	2	0	1	0	#N/A	#N/A	10
52	1	22	1	1	2	h22 (that)	1	1	1	2	1	1	0	0	1	10
52	1	22	1	1	2	h23 (Ohio)	1	0	1	1	0	0	0	#N/A	#N/A	10
52	1	22	1	1	2	h24 (here)	0	#N/A	1	2	1	0	1	#N/A	#N/A	10
52	1	22	1	1	2	h25 (the)	1	1	1	2	0	1	0	2	2	10
52	1	22	1	1	2	h26 (what)	1	0	0	1	1	1	1	#N/A	#N/A	10
52	1	22	1	1	2	h27 (idaho)	1	1	1	2	1	1	0	#N/A	#N/A	10
56	1	22	1	0	1	h0 (h)	#N/A	#N/A	#N/A	2	0	1	1	#N/A	#N/A	12
56	1	22	1	0	1	h1 (Zach)	2	0	#N/A	1	0	1	1	#N/A	#N/A	12
56	1	22	1	0	1	h2 (the)	1	1	1	2	0	1	1	2	2	12
56	1	22	1	0	1	h3 (through)	1	1	1	2	0	1	1	2	2	12
56	1	22	1	0	1	h4 (through)	2	1	#N/A	2	0	1	1	#N/A	#N/A	12
56	1	22	1	0	1	h5 (where)	1	0	1	3	0	1	1	#N/A	#N/A	12
56	1	22	1	0	1	h6 (the)	1	1	1	2	0	1	1	2	2	12
56	1	22	1	0	1	h7 (the)	1	1	1	2	0	1	1	2	2	12
56	1	22	1	0	1	h8 (24th)	2	1	#N/A	2	0	1	1	2	2	12
56	1	22	1	0	1	h9 (him)	0	#N/A	1	2	0	1	0	#N/A	#N/A	12
56	1	22	1	0	1	h10 (with)	2	1	#N/A	2	0	1	1	2	2	12
56	1	22	1	0	1	h11 (the)	1	1	1	2	0	1	1	2	2	12
56	1	22	1	0	1	h12 (Massach)	1	1	1	2	0	1	1	#N/A	#N/A	12
56	1	22	1	0	1	h13 (with)	2	1	#N/A	2	0	1	1	2	2	12
56	1	22	1	0	1	h14 (the)	1	1	1	2	0	1	1	2	2	12
56	1	22	1	0	1	h15 (6th)	2	1	#N/A	2	0	1	1	2	2	12
56	1	22	1	0	1	h16 (Washing)	1	0	1	3	0	1	0	#N/A	#N/A	12
56	1	22	1	0	1	h17 (his)	0	#N/A	1	1	0	1	1	#N/A	#N/A	12
56	1	22	1	0	1	h18 (south)	2	1	#N/A	2	0	1	1	2	1	12
56	1	22	1	0	1	h19 (John)	1	0	1	3	0	1	0	#N/A	#N/A	12
56	1	22	1	0	1	h20 (Ph.D.)	1	0	#N/A	2	0	1	1	#N/A	#N/A	12
56	1	22	1	0	1	h21 (think)	1	0	0	3	2	1	0	#N/A	#N/A	12
56	1	22	1	0	1	h22 (that)	1	1	0	2	0	1	1	2	2	12
56	1	22	1	0	1	h23 (Ohio)	1	0	1	3	2	1	0	#N/A	#N/A	12
56	1	22	1	0	1	h24 (here)	0	#N/A	1	3	0	1	1	#N/A	#N/A	12
56	1	22	1	0	1	h25 (the)	1	1	1	2	0	1	1	2	2	12
56	1	22	1	0	1	h26 (what)	1	0	0	3	2	1	0	#N/A	#N/A	12
56	1	22	1	0	1	h27 (idaho)	1	0	1	3	0	1	1	#N/A	#N/A	12
60	1	21	1	2	1	h0 (h)	#N/A	#N/A	#N/A	3	2	1	1	#N/A	#N/A	9
60	1	21	1	2	1	h1 (Zach)	2	1	#N/A	0	1	1	1	#N/A	#N/A	9
60	1	21	1	2	1	h2 (the)	1	0	1	3	2	1	1	2	3	9
60	1	21	1	2	1	h3 (through)	1	0	0	3	2	1	1	2	3	9
60	1	21	1	2	1	h4 (through)	2	0	#N/A	3	2	1	1	#N/A	#N/A	9
60	1	21	1	2	1	h5 (where)	1	0	1	3	2	1	1	#N/A	#N/A	9
60	1	21	1	2	1	h6 (the)	1	0	1	3	2	1	1	0	3	9
60	1	21	1	2	1	h7 (the)	1	0	1	3	2	1	1	0	3	9
60	1	21	1	2	1	h8 (24th)	2	0	#N/A	3	2	1	1	1	3	9
60	1	21	1	2	1	h9 (him)	0	#N/A	0	3	2	1	0	#N/A	#N/A	9
60	1	21	1	2	1	h10 (with)	2	0	#N/A	3	2	1	0	1	3	9
60	1	21	1	2	1	h11 (the)	1	0	1	3	2	1	1	0	3	9
60	1	21	1	2	1	h12 (Massach)	1	0	0	3	2	1	1	#N/A	#N/A	9
60	1	21	1	2	1	h13 (with)	2	0	#N/A	0	2	1	1	2	3	9
60	1	21	1	2	1	h14 (the)	1	0	1	0	2	1	1	2	3	9
60	1	21	1	2	1	h15 (6th)	2	0	#N/A	3	2	1	1	2	3	9
60	1	21	1	2	1	h16 (Washing)	1	0	0	0	2	1	1	#N/A	#N/A	9
60	1	21	1	2	1	h17 (his)	0	#N/A	0	3	2	1	1	#N/A	#N/A	9
60	1	21	1	2	1	h18 (south)	2	0	#N/A	0	2	1	1	2	3	9
60	1	21	1	2	1	h19 (John)	1	0	0	0	2	1	1	#N/A	#N/A	9
60	1	21	1	2	1	h20 (Ph.D.)	1	0	#N/A	3	1	#N/A	#N/A	#N/A	#N/A	9
60	1	21	1	2	1	h21 (think)	1	0	0	3	2	1	0	#N/A	#N/A	9
60	1	21	1	2	1	h22 (that)	1	0	0	3	2	1	1	0	3	9
60	1	21	1	2	1	h23 (Ohio)	1	0	0	0	2	1	1	#N/A	#N/A	9
60	1	21	1	2	1	h24 (here)	0	#N/A	0	0	2	1	1	#N/A	#N/A	9
60	1	21	1	2	1	h25 (the)	1	0	1	0	2	1	1	2	3	9
60	1	21	1	2	1	h26 (what)	1	0	0	3	2	1	1	#N/A	#N/A	9
60	1	21	1	2	1	h27 (idaho)	1	0	0	3	1	1	1	#N/A	#N/A	9
61	1	27	1	0	2	h0 (h)	#N/A	#N/A	#N/A	2	0	1	1	#N/A	#N/A	18
61	1	27	1	0	2	h1 (Zach)	2	1	#N/A	2	1	1	1	#N/A	#N/A	18
61	1	27	1	0	2	h2 (the)	1	1	#N/A	2	0	1	0	2	2	18
61	1	27	1	0	2	h3 (through)	1	1	0	2	0	1	1	0	2	18
61	1	27	1	0	2	h4 (through)	2	0	#N/A	3	0	1	1	#N/A	#N/A	18
61	1	27	1	0	2	h5 (where)	1	1	1	2	1	1	1	#N/A	#N/A	18
61	1	27	1	0	2	h6 (the)	1	1	1	2	0	1	1	1	2	18
61	1	27	1	0	2	h7 (the)	1	1	1	2	0	1	1	1	2	18
61	1	27	1	0	2	h8 (24th)	2	1	#N/A	2	0	1	1	2	2	18
61	1	27	1	0	2	h9 (him)	0	#N/A	1	2	0	1	1	#N/A	#N/A	18
61	1	27	1	0	2	h10 (with)	2	1	#N/A	2	1	1	1	2	2	18
61	1	27	1	0	2	h11 (the)	1	1	1	2	0	1	1	1	2	18
61	1	27	1	0	2	h12 (Massach)	1	1	1	2	1	1	1	#N/A	#N/A	18
61	1	27	1	0	2	h13 (with)	2	1	#N/A	2	0	1	0	2	2	18
61	1	27	1	0	2	h14 (the)	1	1	1	2	0	1	1	1	2	18
61	1	27	1	0	2	h15 (6th)	2	1	#N/A	2	0	1	1	1	2	18
61	1	27	1	0	2	h16 (Washing)	1	0	0	1	0	1	1	#N/A	#N/A	18
61	1	27	1	0	2	h17 (his)	0	#N/A	1	2	0	1	1	#N/A	#N/A	18
61	1	27	1	0	2	h18 (south)	2	1	#N/A	2	0	1	1	2	1	18
61	1	27	1	0	2	h19 (John)	1	0	0	1	1	1	1	#N/A	#N/A	18
61	1	27	1	0	2	h20 (Ph.D.)	1	0	#N/A	3	0	1	1	#N/A	#N/A	18
61	1	27	1	0	2	h21 (think)	1	0	0	3	1	1	1	#N/A	#N/A	18
61	1	27	1	0	2	h22 (that)	1	1	1	2	0	1	1	1	2	18
61	1	27	1	0	2	h23 (Ohio)	1	0	0	2	1	1	1	#N/A	#N/A	18
61	1	27	1	0	2	h24 (here)	0	#N/A	1	2	0	1	1	#N/A	#N/A	18
61	1	27	1	0	2	h25 (the)	1	1	1	2	0	1	0	1	1	18
61	1	27	1	0	2	h26 (what)	1	0	1	3	0	1	1	#N/A	#N/A	18
61	1	27	1	0	2	h27 (idaho)	1	0	1	2	0	1	1	#N/A	#N/A	18
62	1	29	1	0	0	h0 (h)	#N/A	#N/A	#N/A	3	1	0	1	#N/A	#N/A	3
62	1	29	1	0	0	h1 (Zach)	2	1	#N/A	3	1	0	1	#N/A	#N/A	3
62	1	29	1	0	0	h2 (the)	1	0	1	3	1	0	1	0	3	3
62	1	29	1	0	0	h3 (through)	1	1	1	3	1	0	1	2	2	3
62	1	29	1	0	0	h4 (through)	2	1	#N/A	3	0	0	0	#N/A	#N/A	3
62	1	29	1	0	0	h5 (where)	1	0	1	2	0	0	0	#N/A	#N/A	3
62	1	29	1	0	0	h6 (the)	1	1	1	3	0	0	1	2	2	3
62	1	29	1	0	0	h7 (the)	1	1	1	3	0	0	1	2	2	3
62	1	29	1	0	0	h8 (24th)	2	1	#N/A	3	0	0	1	2	2	3
62	1	29	1	0	0	h9 (him)	0	#N/A	1	2	0	0	0	#N/A	#N/A	3
62	1	29	1	0	0	h10 (with)	2	1	#N/A	3	0	1	1	2	2	3
62	1	29	1	0	0	h11 (the)	1	1	1	3	1	1	1	2	2	3
62	1	29	1	0	0	h12 (Massach)	1	1	1	3	0	1	1	#N/A	#N/A	3
62	1	29	1	0	0	h13 (with)	2	0	#N/A	3	0	1	1	0	3	3
62	1	29	1	0	0	h14 (the)	1	1	1	3	0	1	1	2	3	3
62	1	29	1	0	0	h15 (6th)	2	1	#N/A	3	0	1	1	1	3	3
62	1	29	1	0	0	h16 (Washing)	1	1	0	3	0	1	0	#N/A	#N/A	3
62	1	29	1	0	0	h17 (his)	0	#N/A	1	2	1	0	0	#N/A	#N/A	3
62	1	29	1	0	0	h18 (south)	2	0	#N/A	3	0	1	1	0	3	3
62	1	29	1	0	0	h19 (John)	1	0	1	1	0	1	1	#N/A	#N/A	3
62	1	29	1	0	0	h20 (Ph.D.)	1	1	#N/A	3	1	1	1	#N/A	#N/A	3
62	1	29	1	0	0	h21 (think)	1	0	0	3	2	0	0	#N/A	#N/A	3
62	1	29	1	0	0	h22 (that)	1	1	1	3	0	1	1	2	2	3
62	1	29	1	0	0	h23 (Ohio)	1	0	1	1	1	0	0	#N/A	#N/A	3
62	1	29	1	0	0	h24 (here)	0	#N/A	1	2	1	0	0	#N/A	#N/A	3
62	1	29	1	0	0	h25 (the)	1	1	1	1	0	1	1	2	2	3
62	1	29	1	0	0	h26 (what)	1	0	1	2	0	1	1	#N/A	#N/A	3
62	1	29	1	0	0	h27 (idaho)	1	1	1	3	1	1	0	#N/A	#N/A	3
63	1	22	1	1	2	h0 (h)	#N/A	#N/A	#N/A	2	0	1	0	#N/A	#N/A	15
63	1	22	1	1	2	h1 (Zach)	2	0	#N/A	1	0	1	0	#N/A	#N/A	15
63	1	22	1	1	2	h2 (the)	1	1	1	2	0	0	1	2	1	15
63	1	22	1	1	2	h3 (through)	1	1	0	2	0	0	0	0	1	15
63	1	22	1	1	2	h4 (through)	2	0	#N/A	1	0	1	0	#N/A	#N/A	15
63	1	22	1	1	2	h5 (where)	1	1	1	2	0	1	0	#N/A	#N/A	15
63	1	22	1	1	2	h6 (the)	1	1	1	3	0	1	1	2	1	15
63	1	22	1	1	2	h7 (the)	1	1	1	3	0	1	1	1	1	15
63	1	22	1	1	2	h8 (24th)	2	1	#N/A	3	0	1	1	1	1	15
63	1	22	1	1	2	h9 (him)	0	#N/A	0	2	1	1	1	#N/A	#N/A	15
63	1	22	1	1	2	h10 (with)	2	1	#N/A	2	0	1	0	1	1	15
63	1	22	1	1	2	h11 (the)	1	1	1	2	0	1	1	1	1	15
63	1	22	1	1	2	h12 (Massach)	1	1	0	3	0	0	0	#N/A	#N/A	15
63	1	22	1	1	2	h13 (with)	2	1	#N/A	2	0	1	1	0	1	15
63	1	22	1	1	2	h14 (the)	1	1	1	2	0	1	0	1	2	15
63	1	22	1	1	2	h15 (6th)	2	1	#N/A	2	0	1	0	2	1	15
63	1	22	1	1	2	h16 (Washing)	1	0	0	1	0	0	0	#N/A	#N/A	15
63	1	22	1	1	2	h17 (his)	0	#N/A	1	3	1	1	1	#N/A	#N/A	15
63	1	22	1	1	2	h18 (south)	2	1	#N/A	2	1	1	0	0	1	15
63	1	22	1	1	2	h19 (John)	1	0	0	1	0	0	0	#N/A	#N/A	15
63	1	22	1	1	2	h20 (Ph.D.)	1	0	#N/A	1	1	1	0	#N/A	#N/A	15
63	1	22	1	1	2	h21 (think)	1	0	0	3	1	1	1	#N/A	#N/A	15
63	1	22	1	1	2	h22 (that)	1	1	1	2	0	1	1	0	1	15
63	1	22	1	1	2	h23 (Ohio)	1	0	0	3	2	1	1	#N/A	#N/A	15
63	1	22	1	1	2	h24 (here)	0	#N/A	1	2	1	0	1	#N/A	#N/A	15
63	1	22	1	1	2	h25 (the)	1	1	1	2	0	0	0	0	1	15
63	1	22	1	1	2	h26 (what)	1	0	1	3	1	1	0	#N/A	#N/A	15
63	1	22	1	1	2	h27 (idaho)	1	1	0	1	0	1	1	#N/A	#N/A	15
64	1	20	1	0	1	h0 (h)	#N/A	#N/A	#N/A	3	1	0	1	#N/A	#N/A	4
64	1	20	1	0	1	h1 (Zach)	2	0	#N/A	3	1	0	0	#N/A	#N/A	4
64	1	20	1	0	1	h2 (the)	1	0	0	3	1	0	0	1	3	4
64	1	20	1	0	1	h3 (through)	1	0	0	3	0	0	1	2	3	4
64	1	20	1	0	1	h4 (through)	2	0	#N/A	3	1	1	1	#N/A	#N/A	4
64	1	20	1	0	1	h5 (where)	1	0	0	3	1	1	0	#N/A	#N/A	4
64	1	20	1	0	1	h6 (the)	1	0	0	3	1	1	1	2	3	4
64	1	20	1	0	1	h7 (the)	1	0	0	3	1	1	1	2	3	4
64	1	20	1	0	1	h8 (24th)	2	0	#N/A	3	1	1	1	2	3	4
64	1	20	1	0	1	h9 (him)	0	#N/A	1	3	1	1	1	#N/A	#N/A	4
64	1	20	1	0	1	h10 (with)	2	0	#N/A	3	1	1	1	2	3	4
64	1	20	1	0	1	h11 (the)	1	0	0	3	1	0	0	2	3	4
64	1	20	1	0	1	h12 (Massach)	1	0	0	3	1	0	0	#N/A	#N/A	4
64	1	20	1	0	1	h13 (with)	2	0	#N/A	3	2	0	1	2	3	4
64	1	20	1	0	1	h14 (the)	1	0	0	3	0	0	1	2	3	4
64	1	20	1	0	1	h15 (6th)	2	0	#N/A	3	1	0	1	2	3	4
64	1	20	1	0	1	h16 (Washing)	1	0	1	3	1	1	1	#N/A	#N/A	4
64	1	20	1	0	1	h17 (his)	0	#N/A	1	3	1	0	0	#N/A	#N/A	4
64	1	20	1	0	1	h18 (south)	2	0	#N/A	3	1	0	0	2	3	4
64	1	20	1	0	1	h19 (John)	1	0	0	3	1	0	1	#N/A	#N/A	4
64	1	20	1	0	1	h20 (Ph.D.)	1	0	#N/A	3	1	0	0	#N/A	#N/A	4
64	1	20	1	0	1	h21 (think)	1	0	0	3	1	1	1	#N/A	#N/A	4
64	1	20	1	0	1	h22 (that)	1	0	0	3	1	0	1	2	3	4
64	1	20	1	0	1	h23 (Ohio)	1	0	0	3	2	1	0	#N/A	#N/A	4
64	1	20	1	0	1	h24 (here)	0	#N/A	0	0	2	0	0	#N/A	#N/A	4
64	1	20	1	0	1	h25 (the)	1	0	0	3	1	0	0	2	3	4
64	1	20	1	0	1	h26 (what)	1	0	0	3	1	1	1	#N/A	#N/A	4
64	1	20	1	0	1	h27 (idaho)	1	0	0	3	2	1	1	#N/A	#N/A	4
65	1	35	1	0	1	h0 (h)	#N/A	#N/A	#N/A	1	0	0	0	#N/A	#N/A	5
65	1	35	1	0	1	h1 (Zach)	2	0	#N/A	1	0	0	0	#N/A	#N/A	5
65	1	35	1	0	1	h2 (the)	1	0	0	3	1	0	0	2	3	5
65	1	35	1	0	1	h3 (through)	1	0	0	3	1	0	0	2	3	5
65	1	35	1	0	1	h4 (through)	2	0	#N/A	1	0	0	0	#N/A	#N/A	5
65	1	35	1	0	1	h5 (where)	1	0	0	3	0	0	0	#N/A	#N/A	5
65	1	35	1	0	1	h6 (the)	1	1	0	2	1	2	0	2	2	5
65	1	35	1	0	1	h7 (the)	1	0	0	1	0	0	0	2	3	5
65	1	35	1	0	1	h8 (24th)	2	0	#N/A	1	2	0	0	2	3	5
65	1	35	1	0	1	h9 (him)	0	#N/A	0	3	1	2	0	#N/A	#N/A	5
65	1	35	1	0	1	h10 (with)	2	0	#N/A	1	1	0	0	2	3	5
65	1	35	1	0	1	h11 (the)	1	0	0	3	1	0	0	2	3	5
65	1	35	1	0	1	h12 (Massach)	1	0	0	1	0	0	0	#N/A	#N/A	5
65	1	35	1	0	1	h13 (with)	2	0	#N/A	1	1	0	0	2	3	5
65	1	35	1	0	1	h14 (the)	1	1	0	2	0	1	0	2	2	5
65	1	35	1	0	1	h15 (6th)	2	0	#N/A	3	1	0	1	2	3	5
65	1	35	1	0	1	h16 (Washing)	1	0	0	1	0	0	0	#N/A	#N/A	5
65	1	35	1	0	1	h17 (his)	0	#N/A	0	3	0	0	0	#N/A	#N/A	5
65	1	35	1	0	1	h18 (south)	2	1	#N/A	3	0	0	0	2	2	5
65	1	35	1	0	1	h19 (John)	1	0	0	1	0	0	0	#N/A	#N/A	5
65	1	35	1	0	1	h20 (Ph.D.)	1	0	#N/A	3	0	0	0	#N/A	#N/A	5
65	1	35	1	0	1	h21 (think)	1	0	0	1	0	0	0	#N/A	#N/A	5
65	1	35	1	0	1	h22 (that)	1	0	0	1	0	0	0	2	3	5
65	1	35	1	0	1	h23 (Ohio)	1	0	0	3	0	0	0	#N/A	#N/A	5
65	1	35	1	0	1	h24 (here)	0	#N/A	0	0	0	0	0	#N/A	#N/A	5
65	1	35	1	0	1	h25 (the)	1	1	0	2	1	0	0	2	2	5
65	1	35	1	0	1	h26 (what)	1	0	0	3	0	1	0	#N/A	#N/A	5
65	1	35	1	0	1	h27 (idaho)	1	0	0	3	1	0	0	#N/A	#N/A	5
67	1	39	1	1	1	h0 (h)	#N/A	#N/A	#N/A	3	0	0	0	#N/A	#N/A	25
67	1	39	1	1	1	h1 (Zach)	2	0	#N/A	1	0	0	0	#N/A	#N/A	25
67	1	39	1	1	1	h2 (the)	1	0	0	1	0	0	0	2	3	25
67	1	39	1	1	1	h3 (through)	1	1	0	2	0	0	0	2	2	25
67	1	39	1	1	1	h4 (through)	2	0	#N/A	1	0	1	0	#N/A	#N/A	25
67	1	39	1	1	1	h5 (where)	1	0	0	3	0	0	0	#N/A	#N/A	25
67	1	39	1	1	1	h6 (the)	1	1	0	2	0	1	0	2	2	25
67	1	39	1	1	1	h7 (the)	1	1	0	2	0	1	0	2	2	25
67	1	39	1	1	1	h8 (24th)	2	1	#N/A	2	0	1	0	2	2	25
67	1	39	1	1	1	h9 (him)	0	#N/A	0	3	0	0	0	#N/A	#N/A	25
67	1	39	1	1	1	h10 (with)	2	0	#N/A	3	1	0	0	0	3	25
67	1	39	1	1	1	h11 (the)	1	1	0	2	0	1	0	2	2	25
67	1	39	1	1	1	h12 (Massach)	1	#N/A	#N/A	#N/A	#N/A	#N/A	#N/A	#N/A	#N/A	#N/A
67	1	39	1	1	1	h13 (with)	2	#N/A	#N/A	#N/A	#N/A	#N/A	#N/A	#N/A	#N/A	#N/A
67	1	39	1	1	1	h14 (the)	1	#N/A	#N/A	#N/A	#N/A	#N/A	#N/A	#N/A	#N/A	#N/A
67	1	39	1	1	1	h15 (6th)	2	1	#N/A	2	0	0	0	2	2	25
67	1	39	1	1	1	h16 (Washing)	1	0	0	1	0	0	0	#N/A	#N/A	25
67	1	39	1	1	1	h17 (his)	0	#N/A	0	3	0	0	0	#N/A	#N/A	25
67	1	39	1	1	1	h18 (south)	2	1	#N/A	2	0	1	0	2	2	25
67	1	39	1	1	1	h19 (John)	1	0	0	3	1	0	0	#N/A	#N/A	25
67	1	39	1	1	1	h20 (Ph.D.)	1	0	#N/A	1	0	0	0	#N/A	#N/A	25
67	1	39	1	1	1	h21 (think)	1	0	1	3	0	0	0	#N/A	#N/A	25
67	1	39	1	1	1	h22 (that)	1	1	0	2	0	1	0	2	2	25
67	1	39	1	1	1	h23 (Ohio)	1	0	0	3	1	0	0	#N/A	#N/A	25
67	1	39	1	1	1	h24 (here)	0	#N/A	0	3	0	0	0	#N/A	#N/A	25
67	1	39	1	1	1	h25 (the)	1	#N/A	#N/A	#N/A	#N/A	#N/A	#N/A	#N/A	#N/A	#N/A
67	1	39	1	1	1	h26 (what)	1	0	0	3	0	1	0	#N/A	#N/A	25
67	1	39	1	1	1	h27 (idaho)	1	0	0	3	1	0	0	#N/A	#N/A	25
68	1	23	1	0	0	h0 (h)	#N/A	#N/A	#N/A	3	0	0	0	#N/A	#N/A	10
68	1	23	1	0	0	h1 (Zach)	2	1	#N/A	2	0	1	1	#N/A	#N/A	10
68	1	23	1	0	0	h2 (the)	1	1	1	2	0	0	0	2	2	10
68	1	23	1	0	0	h3 (through)	1	0	1	3	0	0	0	1	3	10
68	1	23	1	0	0	h4 (through)	2	0	#N/A	0	0	0	0	#N/A	#N/A	10
68	1	23	1	0	0	h5 (where)	1	0	1	3	0	0	0	#N/A	#N/A	10
68	1	23	1	0	0	h6 (the)	1	1	1	1	0	1	0	2	2	10
68	1	23	1	0	0	h7 (the)	1	0	1	1	0	1	1	0	3	10
68	1	23	1	0	0	h8 (24th)	2	1	#N/A	2	0	1	1	2	1	10
68	1	23	1	0	0	h9 (him)	0	#N/A	1	2	0	1	0	#N/A	#N/A	10
68	1	23	1	0	0	h10 (with)	2	1	#N/A	2	0	1	0	2	1	10
68	1	23	1	0	0	h11 (the)	1	0	1	1	0	1	0	2	3	10
68	1	23	1	0	0	h12 (Massach)	1	1	1	2	0	1	0	#N/A	#N/A	10
68	1	23	1	0	0	h13 (with)	2	1	#N/A	2	0	1	0	1	1	10
68	1	23	1	0	0	h14 (the)	1	0	1	1	0	1	0	2	3	10
68	1	23	1	0	0	h15 (6th)	2	1	#N/A	2	1	1	1	1	1	10
68	1	23	1	0	0	h16 (Washing)	1	0	0	3	0	1	0	#N/A	#N/A	10
68	1	23	1	0	0	h17 (his)	0	#N/A	1	1	0	1	0	#N/A	#N/A	10
68	1	23	1	0	0	h18 (south)	2	1	#N/A	2	0	1	0	2	1	10
68	1	23	1	0	0	h19 (John)	1	0	1	3	0	1	0	#N/A	#N/A	10
68	1	23	1	0	0	h20 (Ph.D.)	1	0	#N/A	3	0	0	0	#N/A	#N/A	10
68	1	23	1	0	0	h21 (think)	1	1	1	2	0	1	0	#N/A	#N/A	10
68	1	23	1	0	0	h22 (that)	1	1	0	2	0	1	0	2	2	10
68	1	23	1	0	0	h23 (Ohio)	1	1	0	0	0	0	0	#N/A	#N/A	10
68	1	23	1	0	0	h24 (here)	0	#N/A	1	2	0	0	0	#N/A	#N/A	10
68	1	23	1	0	0	h25 (the)	1	1	1	2	0	1	0	0	2	10
68	1	23	1	0	0	h26 (what)	1	0	1	2	0	1	0	#N/A	#N/A	10
68	1	23	1	0	0	h27 (idaho)	1	1	1	2	0	1	0	#N/A	#N/A	10
70	1	29	1	0	0	h0 (h)	#N/A	#N/A	#N/A	2	0	1	1	#N/A	#N/A	10
70	1	29	1	0	0	h1 (Zach)	2	0	#N/A	1	0	0	0	#N/A	#N/A	10
70	1	29	1	0	0	h2 (the)	1	0	1	3	0	0	0	2	3	10
70	1	29	1	0	0	h3 (through)	1	0	0	3	0	1	0	2	3	10
70	1	29	1	0	0	h4 (through)	2	1	#N/A	2	0	1	0	#N/A	#N/A	10
70	1	29	1	0	0	h5 (where)	1	0	1	3	0	1	0	#N/A	#N/A	10
70	1	29	1	0	0	h6 (the)	1	0	1	3	0	1	1	0	3	10
70	1	29	1	0	0	h7 (the)	1	0	1	3	0	1	1	2	3	10
70	1	29	1	0	0	h8 (24th)	2	0	#N/A	3	0	1	0	1	3	10
70	1	29	1	0	0	h9 (him)	0	#N/A	1	2	0	1	0	#N/A	#N/A	10
70	1	29	1	0	0	h10 (with)	2	0	#N/A	3	1	0	0	2	3	10
70	1	29	1	0	0	h11 (the)	1	0	1	3	0	0	0	2	3	10
70	1	29	1	0	0	h12 (Massach)	1	1	1	2	0	1	1	#N/A	#N/A	10
70	1	29	1	0	0	h13 (with)	2	0	#N/A	3	0	0	0	2	3	10
70	1	29	1	0	0	h14 (the)	1	0	1	3	0	0	0	2	3	10
70	1	29	1	0	0	h15 (6th)	2	1	#N/A	3	0	0	0	2	2	10
70	1	29	1	0	0	h16 (Washing)	1	0	1	3	0	0	0	#N/A	#N/A	10
70	1	29	1	0	0	h17 (his)	0	#N/A	1	2	0	1	0	#N/A	#N/A	10
70	1	29	1	0	0	h18 (south)	2	0	#N/A	3	2	1	0	1	3	10
70	1	29	1	0	0	h19 (John)	1	0	0	0	0	0	0	#N/A	#N/A	10
70	1	29	1	0	0	h20 (Ph.D.)	1	0	#N/A	3	0	0	0	#N/A	#N/A	10
70	1	29	1	0	0	h21 (think)	1	0	1	3	0	1	0	#N/A	#N/A	10
70	1	29	1	0	0	h22 (that)	1	1	0	3	0	1	0	2	2	10
70	1	29	1	0	0	h23 (Ohio)	1	0	1	3	0	1	0	#N/A	#N/A	10
70	1	29	1	0	0	h24 (here)	0	#N/A	1	2	0	0	0	#N/A	#N/A	10
70	1	29	1	0	0	h25 (the)	1	0	1	3	0	0	1	2	3	10
70	1	29	1	0	0	h26 (what)	1	0	0	3	2	1	0	#N/A	#N/A	10
70	1	29	1	0	0	h27 (idaho)	1	0	0	0	1	1	0	#N/A	#N/A	10
73	1	40	1	0	0	h0 (h)	#N/A	#N/A	#N/A	2	0	0	0	#N/A	#N/A	4
73	1	40	1	0	0	h1 (Zach)	2	0	#N/A	2	0	0	1	#N/A	#N/A	4
73	1	40	1	0	0	h2 (the)	1	0	0	2	0	0	0	2	3	4
73	1	40	1	0	0	h3 (through)	1	1	1	2	0	0	1	2	2	4
73	1	40	1	0	0	h4 (through)	2	0	#N/A	1	0	0	1	#N/A	#N/A	4
73	1	40	1	0	0	h5 (where)	1	1	1	2	0	0	1	#N/A	#N/A	4
73	1	40	1	0	0	h6 (the)	1	1	1	2	0	0	1	2	2	4
73	1	40	1	0	0	h7 (the)	1	1	1	2	0	0	1	2	2	4
73	1	40	1	0	0	h8 (24th)	2	1	#N/A	2	0	1	1	2	2	4
73	1	40	1	0	0	h9 (him)	0	#N/A	0	2	0	1	1	#N/A	#N/A	4
73	1	40	1	0	0	h10 (with)	2	1	#N/A	2	0	0	1	2	2	4
73	1	40	1	0	0	h11 (the)	1	1	1	2	0	0	1	2	2	4
73	1	40	1	0	0	h12 (Massach)	1	1	0	2	0	1	1	#N/A	#N/A	4
73	1	40	1	0	0	h13 (with)	2	1	#N/A	2	0	0	1	2	2	4
73	1	40	1	0	0	h14 (the)	1	1	1	2	0	0	1	2	2	4
73	1	40	1	0	0	h15 (6th)	2	1	#N/A	2	0	1	1	2	2	4
73	1	40	1	0	0	h16 (Washing)	1	0	0	0	0	0	1	#N/A	#N/A	4
73	1	40	1	0	0	h17 (his)	0	#N/A	0	1	0	0	0	#N/A	#N/A	4
73	1	40	1	0	0	h18 (south)	2	1	#N/A	2	0	1	1	2	2	4
73	1	40	1	0	0	h19 (John)	1	0	1	1	0	0	0	#N/A	#N/A	4
73	1	40	1	0	0	h20 (Ph.D.)	1	0	#N/A	3	0	0	0	#N/A	#N/A	4
73	1	40	1	0	0	h21 (think)	1	1	0	2	0	0	0	#N/A	#N/A	4
73	1	40	1	0	0	h22 (that)	1	1	0	2	0	0	0	2	2	4
73	1	40	1	0	0	h23 (Ohio)	1	0	1	2	0	1	0	#N/A	#N/A	4
73	1	40	1	0	0	h24 (here)	0	#N/A	1	2	0	0	0	#N/A	#N/A	4
73	1	40	1	0	0	h25 (the)	1	1	1	2	0	0	0	2	2	4
73	1	40	1	0	0	h26 (what)	1	1	1	1	0	0	0	#N/A	#N/A	4
73	1	40	1	0	0	h27 (idaho)	1	1	1	2	0	0	0	#N/A	#N/A	4
74	1	53	1	1	0	h0 (h)	#N/A	#N/A	#N/A	1	1	0	0	#N/A	#N/A	10
74	1	53	1	1	0	h1 (Zach)	2	1	#N/A	2	0	0	0	#N/A	#N/A	10
74	1	53	1	1	0	h2 (the)	1	1	1	2	0	1	1	2	2	10
74	1	53	1	1	0	h3 (through)	1	1	0	2	0	1	0	2	2	10
74	1	53	1	1	0	h4 (through)	2	1	#N/A	2	0	0	1	#N/A	#N/A	10
74	1	53	1	1	0	h5 (where)	1	0	0	3	2	0	1	#N/A	#N/A	10
74	1	53	1	1	0	h6 (the)	1	1	1	2	0	0	0	2	2	10
74	1	53	1	1	0	h7 (the)	1	1	1	2	0	1	2	2	2	10
74	1	53	1	1	0	h8 (24th)	2	1	#N/A	2	1	1	0	2	2	10
74	1	53	1	1	0	h9 (him)	0	#N/A	1	2	2	1	1	#N/A	#N/A	10
74	1	53	1	1	0	h10 (with)	2	1	#N/A	0	0	1	0	1	2	10
74	1	53	1	1	0	h11 (the)	1	1	1	2	0	1	1	2	2	10
74	1	53	1	1	0	h12 (Massach)	1	1	1	2	0	1	1	#N/A	#N/A	10
74	1	53	1	1	0	h13 (with)	2	1	#N/A	0	0	0	0	1	2	10
74	1	53	1	1	0	h14 (the)	1	1	1	2	1	1	1	2	2	10
74	1	53	1	1	0	h15 (6th)	2	1	#N/A	2	0	0	0	2	2	10
74	1	53	1	1	0	h16 (Washing)	1	0	1	1	1	0	1	#N/A	#N/A	10
74	1	53	1	1	0	h17 (his)	0	#N/A	1	2	1	1	1	#N/A	#N/A	10
74	1	53	1	1	0	h18 (south)	2	1	#N/A	2	0	0	0	0	2	10
74	1	53	1	1	0	h19 (John)	1	0	1	2	0	0	0	#N/A	#N/A	10
74	1	53	1	1	0	h20 (Ph.D.)	1	0	#N/A	3	1	0	0	#N/A	#N/A	10
74	1	53	1	1	0	h21 (think)	1	0	1	1	0	1	1	#N/A	#N/A	10
74	1	53	1	1	0	h22 (that)	1	1	1	2	0	1	0	2	2	10
74	1	53	1	1	0	h23 (Ohio)	1	0	1	1	1	1	1	#N/A	#N/A	10
74	1	53	1	1	0	h24 (here)	0	#N/A	1	2	0	1	1	#N/A	#N/A	10
74	1	53	1	1	0	h25 (the)	1	1	1	2	0	1	1	2	2	10
74	1	53	1	1	0	h26 (what)	1	0	1	1	0	1	1	#N/A	#N/A	10
74	1	53	1	1	0	h27 (idaho)	1	0	1	2	0	0	0	#N/A	#N/A	10
75	1	20	1	1	2	h0 (h)	#N/A	#N/A	#N/A	1	0	0	0	#N/A	#N/A	5
75	1	20	1	1	2	h1 (Zach)	2	1	#N/A	2	0	1	1	#N/A	#N/A	5
75	1	20	1	1	2	h2 (the)	1	1	1	2	2	1	1	1	2	5
75	1	20	1	1	2	h3 (through)	1	0	0	1	2	1	1	2	3	5
75	1	20	1	1	2	h4 (through)	2	0	#N/A	3	1	1	1	#N/A	#N/A	5
75	1	20	1	1	2	h5 (where)	1	0	1	2	0	1	1	#N/A	#N/A	5
75	1	20	1	1	2	h6 (the)	1	1	1	2	1	1	1	2	2	5
75	1	20	1	1	2	h7 (the)	1	1	1	2	1	1	1	1	2	5
75	1	20	1	1	2	h8 (24th)	2	1	#N/A	2	0	0	1	1	1	5
75	1	20	1	1	2	h9 (him)	0	#N/A	1	1	2	1	1	#N/A	#N/A	5
75	1	20	1	1	2	h10 (with)	2	1	#N/A	2	0	0	1	2	1	5
[truncated: 45 more rows]

## Sheet: Uppercase M
Writer	Nationality 0 - English 1 - Vietnamese	Age	Handedness 0 - Left 1 - Right	Slant 0 - No Slant 1 - Right Slant 2 - Left Slant	Allograph 0 - Cursive 1 - Script 2 - Semicursive	Letter Number (word the letter came from)	Retrace on initial stroke 0 - Closed retrace 1 - Open retrace 2 - Single stroke	Number of strokes	Apex 1 shape 0 - rounded 1 - angular	Apex 2 shape 0 - rounded 1 - angular	Apex 3 shape 0 - rounded 1 - angular	Relative height of apex 2 to apex 1 0 - above half way 1 - half way 2 - below half way	Symmetry of apex 2 relative to 1 and 3 0 - left 1 - middle 2 - right	Years they've Learnt English
1	0	29	1	0	1	M0 (M)	2	1	1	1	1	0	0	#N/A
1	0	29	1	0	1	M1 (Massach)	2	1	1	0	1	0	1	#N/A
1	0	29	1	0	1	M2 (Mcquade)	2	1	1	0	1	2	1	#N/A
1	0	29	1	0	1	M3 (Max)	2	1	1	1	1	2	1	#N/A
1	0	29	1	0	1	M4 (YMCA)	2	1	1	0	1	2	0	#N/A
1	0	29	1	0	1	M5 (Mr)	2	1	1	1	1	1	0	#N/A
1	0	29	1	0	1	M6 (Minh)	2	1	1	0	1	2	1	#N/A
1	0	29	1	0	1	M7 (Mrs)	2	1	1	0	1	2	0	#N/A
2	0	28	0	1	2	M0 (M)	2	1	1	0	1	2	1	#N/A
2	0	28	0	1	2	M1 (Massach)	2	2	1	0	1	2	1	#N/A
2	0	28	0	1	2	M2 (Mcquade)	0	1	1	1	1	2	1	#N/A
2	0	28	0	1	2	M3 (Max)	2	1	1	0	1	2	1	#N/A
2	0	28	0	1	2	M4 (YMCA)	#N/A	#N/A	1	1	1	1	0	#N/A
2	0	28	0	1	2	M5 (Mr)	2	2	1	1	1	2	1	#N/A
2	0	28	0	1	2	M6 (Minh)	2	1	1	0	1	2	1	#N/A
2	0	28	0	1	2	M7 (Mrs)	0	1	1	0	1	1	1	#N/A
7	0	45	1	2	1	M0 (M)	0	1	1	0	1	0	0	#N/A
7	0	45	1	2	1	M1 (Massach)	2	1	1	0	1	1	0	#N/A
7	0	45	1	2	1	M2 (Mcquade)	0	1	1	0	1	1	0	#N/A
7	0	45	1	2	1	M3 (Max)	2	1	1	0	1	2	0	#N/A
7	0	45	1	2	1	M4 (YMCA)	2	1	1	0	1	0	0	#N/A
7	0	45	1	2	1	M5 (Mr)	0	1	1	0	1	2	0	#N/A
7	0	45	1	2	1	M6 (Minh)	2	2	1	0	1	2	0	#N/A
7	0	45	1	2	1	M7 (Mrs)	2	2	1	0	1	2	0	#N/A
8	0	36	1	0	1	M0 (M)	0	1	1	0	1	2	1	#N/A
8	0	36	1	0	1	M1 (Massach)	0	1	1	0	1	2	0	#N/A
8	0	36	1	0	1	M2 (Mcquade)	1	1	1	0	1	2	1	#N/A
8	0	36	1	0	1	M3 (Max)	1	1	1	0	1	2	0	#N/A
8	0	36	1	0	1	M4 (YMCA)	0	1	1	0	1	2	1	#N/A
8	0	36	1	0	1	M5 (Mr)	1	1	1	0	1	2	1	#N/A
8	0	36	1	0	1	M6 (Minh)	0	1	1	0	1	2	1	#N/A
8	0	36	1	0	1	M7 (Mrs)	1	1	1	0	1	2	0	#N/A
12	0	24	1	0	1	M0 (M)	0	1	1	1	1	2	0	#N/A
12	0	24	1	0	1	M1 (Massach)	#N/A	#N/A	#N/A	#N/A	#N/A	#N/A	#N/A	#N/A
12	0	24	1	0	1	M2 (Mcquade)	#N/A	#N/A	#N/A	#N/A	#N/A	#N/A	#N/A	#N/A
12	0	24	1	0	1	M3 (Max)	0	1	1	1	1	2	1	#N/A
12	0	24	1	0	1	M4 (YMCA)	1	1	1	1	1	2	0	#N/A
12	0	24	1	0	1	M5 (Mr)	0	1	1	1	0	2	0	#N/A
12	0	24	1	0	1	M6 (Minh)	0	1	1	1	1	2	0	#N/A
12	0	24	1	0	1	M7 (Mrs)	1	1	0	1	0	2	1	#N/A
17	0	29	1	0	1	M0 (M)	2	1	1	0	1	2	0	#N/A
17	0	29	1	0	1	M1 (Massach)	2	1	1	0	1	2	1	#N/A
17	0	29	1	0	1	M2 (Mcquade)	2	1	1	0	1	2	1	#N/A
17	0	29	1	0	1	M3 (Max)	2	1	1	0	1	2	0	#N/A
17	0	29	1	0	1	M4 (YMCA)	2	1	1	0	1	2	0	#N/A
17	0	29	1	0	1	M5 (Mr)	2	1	1	1	1	1	2	#N/A
17	0	29	1	0	1	M6 (Minh)	1	2	1	0	1	2	1	#N/A
17	0	29	1	0	1	M7 (Mrs)	2	1	1	0	1	2	1	#N/A
19	0	24	0	1	2	M0 (M)	2	1	1	0	1	0	1	#N/A
19	0	24	0	1	2	M1 (Massach)	2	1	1	0	1	0	2	#N/A
19	0	24	0	1	2	M2 (Mcquade)	2	1	1	0	1	0	2	#N/A
19	0	24	0	1	2	M3 (Max)	2	1	1	1	1	1	2	#N/A
19	0	24	0	1	2	M4 (YMCA)	2	1	1	0	1	0	1	#N/A
19	0	24	0	1	2	M5 (Mr)	2	1	1	1	1	0	2	#N/A
19	0	24	0	1	2	M6 (Minh)	2	1	1	0	1	1	1	#N/A
19	0	24	0	1	2	M7 (Mrs)	2	1	1	1	1	1	2	#N/A
24	0	21	1	0	1	M0 (M)	0	1	1	1	0	2	0	#N/A
24	0	21	1	0	1	M1 (Massach)	#N/A	1	1	1	1	2	1	#N/A
24	0	21	1	0	1	M2 (Mcquade)	0	1	1	1	1	2	1	#N/A
24	0	21	1	0	1	M3 (Max)	0	1	1	1	1	2	1	#N/A
24	0	21	1	0	1	M4 (YMCA)	2	1	1	1	1	2	0	#N/A
24	0	21	1	0	1	M5 (Mr)	0	1	1	1	1	2	1	#N/A
24	0	21	1	0	1	M6 (Minh)	0	1	1	1	1	2	0	#N/A
24	0	21	1	0	1	M7 (Mrs)	0	1	1	1	1	2	1	#N/A
27	0	21	1	0	1	M0 (M)	2	1	1	1	1	2	1	#N/A
27	0	21	1	0	1	M1 (Massach)	2	1	1	1	1	2	1	#N/A
27	0	21	1	0	1	M2 (Mcquade)	2	1	1	1	1	2	0	#N/A
27	0	21	1	0	1	M3 (Max)	2	1	1	1	1	2	1	#N/A
27	0	21	1	0	1	M4 (YMCA)	2	1	1	1	1	1	1	#N/A
27	0	21	1	0	1	M5 (Mr)	2	1	1	1	1	2	2	#N/A
27	0	21	1	0	1	M6 (Minh)	2	1	1	1	1	1	1	#N/A
27	0	21	1	0	1	M7 (Mrs)	2	1	1	1	1	1	1	#N/A
28	0	21	1	2	2	M0 (M)	2	1	1	0	1	2	1	#N/A
28	0	21	1	2	2	M1 (Massach)	2	1	1	0	1	1	1	#N/A
28	0	21	1	2	2	M2 (Mcquade)	0	1	1	1	1	2	1	#N/A
28	0	21	1	2	2	M3 (Max)	0	1	1	0	1	2	0	#N/A
28	0	21	1	2	2	M4 (YMCA)	0	1	1	1	1	1	1	#N/A
28	0	21	1	2	2	M5 (Mr)	0	1	1	0	1	1	1	#N/A
28	0	21	1	2	2	M6 (Minh)	0	1	1	0	1	0	1	#N/A
28	0	21	1	2	2	M7 (Mrs)	0	1	1	0	1	2	1	#N/A
29	0	25	1	0	1	M0 (M)	1	1	1	1	0	2	0	#N/A
29	0	25	1	0	1	M1 (Massach)	0	1	1	1	1	2	0	#N/A
29	0	25	1	0	1	M2 (Mcquade)	1	1	1	1	1	2	0	#N/A
29	0	25	1	0	1	M3 (Max)	1	1	1	1	1	2	0	#N/A
29	0	25	1	0	1	M4 (YMCA)	0	1	1	1	1	2	0	#N/A
29	0	25	1	0	1	M5 (Mr)	1	1	0	1	1	2	2	#N/A
29	0	25	1	0	1	M6 (Minh)	1	1	1	1	1	2	0	#N/A
29	0	25	1	0	1	M7 (Mrs)	0	1	1	1	1	2	2	#N/A
30	0	20	1	0	1	M0 (M)	2	1	1	0	1	2	2	#N/A
30	0	20	1	0	1	M1 (Massach)	2	1	1	0	1	2	1	#N/A
30	0	20	1	0	1	M2 (Mcquade)	2	1	1	0	1	2	1	#N/A
30	0	20	1	0	1	M3 (Max)	2	1	1	0	1	0	1	#N/A
30	0	20	1	0	1	M4 (YMCA)	2	1	1	1	1	0	1	#N/A
30	0	20	1	0	1	M5 (Mr)	2	1	1	0	1	2	2	#N/A
30	0	20	1	0	1	M6 (Minh)	2	1	1	0	1	0	2	#N/A
30	0	20	1	0	1	M7 (Mrs)	2	1	1	0	1	0	0	#N/A
31	0	23	1	2	2	M0 (M)	2	1	1	0	1	1	1	#N/A
31	0	23	1	2	2	M1 (Massach)	2	1	1	0	1	2	1	#N/A
31	0	23	1	2	2	M2 (Mcquade)	2	1	1	1	1	1	0	#N/A
31	0	23	1	2	2	M3 (Max)	2	1	1	1	1	1	0	#N/A
31	0	23	1	2	2	M4 (YMCA)	2	1	1	1	1	2	0	#N/A
31	0	23	1	2	2	M5 (Mr)	2	1	1	0	1	2	2	#N/A
31	0	23	1	2	2	M6 (Minh)	1	1	1	1	1	2	2	#N/A
31	0	23	1	2	2	M7 (Mrs)	1	1	1	1	1	2	2	#N/A
32	0	28	1	0	2	M0 (M)	2	2	#N/A	1	1	0	1	#N/A
32	0	28	1	0	2	M1 (Massach)	2	2	#N/A	0	1	0	1	#N/A
32	0	28	1	0	2	M2 (Mcquade)	2	2	1	0	1	0	0	#N/A
32	0	28	1	0	2	M3 (Max)	2	2	#N/A	0	1	0	1	#N/A
32	0	28	1	0	2	M4 (YMCA)	2	2	1	0	1	1	1	#N/A
32	0	28	1	0	2	M5 (Mr)	2	2	1	0	1	0	0	#N/A
32	0	28	1	0	2	M6 (Minh)	2	2	#N/A	0	1	0	1	#N/A
32	0	28	1	0	2	M7 (Mrs)	2	2	1	1	1	0	0	#N/A
33	0	26	0	1	0	M0 (M)	0	1	1	0	1	0	1	#N/A
33	0	26	0	1	0	M1 (Massach)	0	1	1	0	1	1	0	#N/A
33	0	26	0	1	0	M2 (Mcquade)	2	1	1	0	1	0	1	#N/A
33	0	26	0	1	0	M3 (Max)	0	1	1	0	1	0	1	#N/A
33	0	26	0	1	0	M4 (YMCA)	0	1	1	0	1	0	1	#N/A
33	0	26	0	1	0	M5 (Mr)	0	1	1	0	1	1	0	#N/A
33	0	26	0	1	0	M6 (Minh)	0	1	1	0	1	0	1	#N/A
33	0	26	0	1	0	M7 (Mrs)	0	1	1	0	1	0	1	#N/A
34	0	53	1	0	1	M0 (M)	0	1	1	1	1	1	2	#N/A
34	0	53	1	0	1	M1 (Massach)	0	1	0	1	1	2	1	#N/A
34	0	53	1	0	1	M2 (Mcquade)	0	1	1	1	0	2	0	#N/A
34	0	53	1	0	1	M3 (Max)	0	1	0	1	0	2	1	#N/A
34	0	53	1	0	1	M4 (YMCA)	0	1	1	1	1	2	1	#N/A
34	0	53	1	0	1	M5 (Mr)	0	1	1	1	1	1	0	#N/A
34	0	53	1	0	1	M6 (Minh)	0	1	0	1	0	2	0	#N/A
34	0	53	1	0	1	M7 (Mrs)	0	1	0	1	0	2	1	#N/A
35	0	54	1	0	2	M0 (M)	1	1	1	1	1	2	1	#N/A
35	0	54	1	0	2	M1 (Massach)	0	1	1	1	1	2	2	#N/A
35	0	54	1	0	2	M2 (Mcquade)	1	1	1	1	1	2	1	#N/A
35	0	54	1	0	2	M3 (Max)	0	1	1	1	1	2	1	#N/A
35	0	54	1	0	2	M4 (YMCA)	0	1	1	1	1	2	1	#N/A
35	0	54	1	0	2	M5 (Mr)	1	1	1	1	1	2	1	#N/A
35	0	54	1	0	2	M6 (Minh)	0	1	0	1	1	2	2	#N/A
35	0	54	1	0	2	M7 (Mrs)	1	1	1	1	1	2	1	#N/A
36	0	21	1	2	2	M0 (M)	2	1	1	0	1	1	1	#N/A
36	0	21	1	2	2	M1 (Massach)	0	1	1	1	1	2	0	#N/A
36	0	21	1	2	2	M2 (Mcquade)	0	1	0	1	0	2	1	#N/A
36	0	21	1	2	2	M3 (Max)	1	1	1	1	1	2	1	#N/A
36	0	21	1	2	2	M4 (YMCA)	2	1	1	0	1	1	0	#N/A
36	0	21	1	2	2	M5 (Mr)	0	1	1	0	1	2	1	#N/A
36	0	21	1	2	2	M6 (Minh)	0	1	0	1	0	2	1	#N/A
36	0	21	1	2	2	M7 (Mrs)	0	1	1	0	1	1	1	#N/A
37	0	21	0	2	1	M0 (M)	2	1	1	0	1	2	1	#N/A
37	0	21	0	2	1	M1 (Massach)	2	1	1	1	1	2	0	#N/A
37	0	21	0	2	1	M2 (Mcquade)	2	1	1	0	1	0	0	#N/A
37	0	21	0	2	1	M3 (Max)	2	1	1	1	1	2	1	#N/A
37	0	21	0	2	1	M4 (YMCA)	1	1	1	0	1	2	0	#N/A
37	0	21	0	2	1	M5 (Mr)	2	1	1	0	1	2	1	#N/A
37	0	21	0	2	1	M6 (Minh)	1	1	1	1	1	2	0	#N/A
37	0	21	0	2	1	M7 (Mrs)	2	1	1	0	1	0	1	#N/A
40	0	22	1	0	2	M0 (M)	0	1	1	1	1	1	0	#N/A
40	0	22	1	0	2	M1 (Massach)	0	1	1	1	1	2	0	#N/A
40	0	22	1	0	2	M2 (Mcquade)	0	1	1	1	1	2	0	#N/A
40	0	22	1	0	2	M3 (Max)	1	1	1	1	1	2	0	#N/A
40	0	22	1	0	2	M4 (YMCA)	0	1	1	1	1	2	1	#N/A
40	0	22	1	0	2	M5 (Mr)	2	1	1	1	1	2	0	#N/A
40	0	22	1	0	2	M6 (Minh)	1	1	1	1	1	2	0	#N/A
40	0	22	1	0	2	M7 (Mrs)	0	1	1	1	1	1	1	#N/A
41	0	27	1	1	1	M0 (M)	0	1	0	1	0	2	0	#N/A
41	0	27	1	1	1	M1 (Massach)	0	1	0	1	0	2	0	#N/A
41	0	27	1	1	1	M2 (Mcquade)	0	1	0	1	0	2	0	#N/A
41	0	27	1	1	1	M3 (Max)	0	1	0	1	0	2	0	#N/A
41	0	27	1	1	1	M4 (YMCA)	0	1	1	1	0	2	0	#N/A
41	0	27	1	1	1	M5 (Mr)	0	1	0	1	0	2	0	#N/A
41	0	27	1	1	1	M6 (Minh)	0	1	0	1	0	2	0	#N/A
41	0	27	1	1	1	M7 (Mrs)	0	1	1	1	1	2	0	#N/A
42	0	25	1	2	1	M0 (M)	1	1	1	1	1	2	0	#N/A
42	0	25	1	2	1	M1 (Massach)	1	1	1	1	1	2	0	#N/A
42	0	25	1	2	1	M2 (Mcquade)	1	1	1	1	1	2	1	#N/A
42	0	25	1	2	1	M3 (Max)	1	1	0	1	1	2	1	#N/A
42	0	25	1	2	1	M4 (YMCA)	1	1	1	1	0	2	0	#N/A
42	0	25	1	2	1	M5 (Mr)	1	1	1	1	0	2	0	#N/A
42	0	25	1	2	1	M6 (Minh)	0	1	1	1	0	2	0	#N/A
42	0	25	1	2	1	M7 (Mrs)	1	1	1	1	0	2	0	#N/A
43	0	55	1	0	1	M0 (M)	0	1	1	1	0	2	0	#N/A
43	0	55	1	0	1	M1 (Massach)	0	1	1	1	0	2	0	#N/A
43	0	55	1	0	1	M2 (Mcquade)	1	1	1	1	0	2	0	#N/A
43	0	55	1	0	1	M3 (Max)	0	1	0	1	0	2	1	#N/A
43	0	55	1	0	1	M4 (YMCA)	0	1	0	1	0	2	0	#N/A
43	0	55	1	0	1	M5 (Mr)	0	1	0	1	0	2	0	#N/A
43	0	55	1	0	1	M6 (Minh)	0	1	1	1	0	2	0	#N/A
43	0	55	1	0	1	M7 (Mrs)	0	1	0	1	0	2	1	#N/A
44	0	19	1	1	1	M0 (M)	0	1	1	0	1	1	0	#N/A
44	0	19	1	1	1	M1 (Massach)	0	1	1	1	1	1	0	#N/A
44	0	19	1	1	1	M2 (Mcquade)	0	1	1	0	1	0	0	#N/A
44	0	19	1	1	1	M3 (Max)	0	1	1	0	1	1	0	#N/A
44	0	19	1	1	1	M4 (YMCA)	0	1	1	0	1	2	1	#N/A
44	0	19	1	1	1	M5 (Mr)	0	1	1	0	1	0	1	#N/A
44	0	19	1	1	1	M6 (Minh)	0	1	1	0	1	2	1	#N/A
44	0	19	1	1	1	M7 (Mrs)	0	1	1	1	1	1	0	#N/A
45	0	54	1	0	2	M0 (M)	0	1	1	1	0	2	0	#N/A
45	0	54	1	0	2	M1 (Massach)	0	1	0	1	0	2	1	#N/A
45	0	54	1	0	2	M2 (Mcquade)	1	1	1	1	0	2	0	#N/A
45	0	54	1	0	2	M3 (Max)	0	1	0	1	0	2	0	#N/A
45	0	54	1	0	2	M4 (YMCA)	1	1	1	1	1	2	1	#N/A
45	0	54	1	0	2	M5 (Mr)	1	1	0	1	1	2	1	#N/A
45	0	54	1	0	2	M6 (Minh)	1	1	1	1	1	2	2	#N/A
45	0	54	1	0	2	M7 (Mrs)	1	1	1	1	1	2	0	#N/A
46	0	60	1	1	0	M0 (M)	0	1	1	0	1	1	0	#N/A
46	0	60	1	1	0	M1 (Massach)	2	1	1	1	1	0	0	#N/A
46	0	60	1	1	0	M2 (Mcquade)	2	1	1	1	1	0	1	#N/A
46	0	60	1	1	0	M3 (Max)	2	2	1	1	1	1	1	#N/A
46	0	60	1	1	0	M4 (YMCA)	2	2	1	1	1	0	1	#N/A
46	0	60	1	1	0	M5 (Mr)	0	1	1	1	1	1	2	#N/A
46	0	60	1	1	0	M6 (Minh)	2	2	1	0	1	0	1	#N/A
46	0	60	1	1	0	M7 (Mrs)	2	2	#N/A	1	1	0	2	#N/A
47	0	25	1	0	1	M0 (M)	0	1	1	1	1	2	1	#N/A
47	0	25	1	0	1	M1 (Massach)	0	1	1	1	1	2	1	#N/A
47	0	25	1	0	1	M2 (Mcquade)	0	1	1	1	1	2	1	#N/A
47	0	25	1	0	1	M3 (Max)	0	1	1	1	1	0	0	#N/A
47	0	25	1	0	1	M4 (YMCA)	0	1	1	0	1	2	1	#N/A
47	0	25	1	0	1	M5 (Mr)	0	1	1	1	1	2	2	#N/A
47	0	25	1	0	1	M6 (Minh)	0	1	1	1	1	2	2	#N/A
47	0	25	1	0	1	M7 (Mrs)	0	1	1	1	1	2	2	#N/A
48	0	25	1	0	1	M0 (M)	0	1	1	0	1	1	1	#N/A
48	0	25	1	0	1	M1 (Massach)	0	1	1	1	1	2	0	#N/A
48	0	25	1	0	1	M2 (Mcquade)	#N/A	1	1	1	1	2	1	#N/A
48	0	25	1	0	1	M3 (Max)	2	1	1	0	1	2	1	#N/A
48	0	25	1	0	1	M4 (YMCA)	2	1	1	1	1	2	1	#N/A
48	0	25	1	0	1	M5 (Mr)	0	1	1	1	1	2	0	#N/A
48	0	25	1	0	1	M6 (Minh)	2	2	1	1	1	2	1	#N/A
48	0	25	1	0	1	M7 (Mrs)	2	1	1	1	0	2	1	#N/A
49	0	23	1	1	1	M0 (M)	2	1	1	0	1	2	1	#N/A
49	0	23	1	1	1	M1 (Massach)	2	1	1	1	0	2	0	#N/A
49	0	23	1	1	1	M2 (Mcquade)	2	1	1	1	1	1	1	#N/A
49	0	23	1	1	1	M3 (Max)	2	1	1	1	1	2	1	#N/A
49	0	23	1	1	1	M4 (YMCA)	2	1	1	0	1	2	1	#N/A
49	0	23	1	1	1	M5 (Mr)	1	1	1	1	1	2	1	#N/A
49	0	23	1	1	1	M6 (Minh)	1	1	1	1	1	2	1	#N/A
49	0	23	1	1	1	M7 (Mrs)	2	1	1	1	1	2	2	#N/A
50	0	22	1	2	1	M0 (M)	2	1	1	1	0	2	1	#N/A
50	0	22	1	2	1	M1 (Massach)	2	1	1	1	1	2	1	#N/A
50	0	22	1	2	1	M2 (Mcquade)	2	1	1	1	1	2	0	#N/A
50	0	22	1	2	1	M3 (Max)	2	1	1	1	1	2	1	#N/A
50	0	22	1	2	1	M4 (YMCA)	2	1	1	1	1	2	0	#N/A
50	0	22	1	2	1	M5 (Mr)	2	1	1	1	1	2	1	#N/A
50	0	22	1	2	1	M6 (Minh)	2	1	1	1	1	2	1	#N/A
50	0	22	1	2	1	M7 (Mrs)	2	1	1	1	1	2	2	#N/A
51	0	28	1	0	1	M0 (M)	0	1	0	1	0	2	1	#N/A
51	0	28	1	0	1	M1 (Massach)	0	1	0	1	0	2	1	#N/A
51	0	28	1	0	1	M2 (Mcquade)	0	1	0	1	0	2	1	#N/A
51	0	28	1	0	1	M3 (Max)	0	1	0	1	0	2	0	#N/A
51	0	28	1	0	1	M4 (YMCA)	0	1	0	1	0	2	0	#N/A
51	0	28	1	0	1	M5 (Mr)	0	1	0	1	0	2	1	#N/A
51	0	28	1	0	1	M6 (Minh)	0	1	0	1	0	2	1	#N/A
51	0	28	1	0	1	M7 (Mrs)	0	1	0	1	0	2	1	#N/A
52	0	34	1	1	0	M0 (M)	0	1	1	1	1	1	0	#N/A
52	0	34	1	1	0	M1 (Massach)	1	1	1	1	0	1	0	#N/A
52	0	34	1	1	0	M2 (Mcquade)	1	1	1	1	1	1	0	#N/A
52	0	34	1	1	0	M3 (Max)	0	1	1	1	1	0	0	#N/A
52	0	34	1	1	0	M4 (YMCA)	0	1	1	1	1	0	0	#N/A
52	0	34	1	1	0	M5 (Mr)	2	1	1	1	1	0	0	#N/A
52	0	34	1	1	0	M6 (Minh)	0	1	1	1	1	0	0	#N/A
52	0	34	1	1	0	M7 (Mrs)	0	1	1	1	1	1	0	#N/A
53	0	16	1	1	1	M0 (M)	2	1	1	1	1	2	1	#N/A
53	0	16	1	1	1	M1 (Massach)	2	1	1	1	1	2	1	#N/A
53	0	16	1	1	1	M2 (Mcquade)	2	1	1	1	1	2	1	#N/A
53	0	16	1	1	1	M3 (Max)	2	1	1	1	1	2	1	#N/A
53	0	16	1	1	1	M4 (YMCA)	2	1	1	1	1	2	1	#N/A
53	0	16	1	1	1	M5 (Mr)	2	1	1	1	1	2	2	#N/A
53	0	16	1	1	1	M6 (Minh)	2	1	1	1	1	2	2	#N/A
53	0	16	1	1	1	M7 (Mrs)	1	1	1	1	1	2	2	#N/A
54	0	32	1	0	1	M0 (M)	2	2	1	1	1	1	0	#N/A
54	0	32	1	0	1	M1 (Massach)	0	1	1	1	1	0	0	#N/A
54	0	32	1	0	1	M2 (Mcquade)	0	1	1	0	1	0	0	#N/A
54	0	32	1	0	1	M3 (Max)	0	1	1	1	1	0	0	#N/A
54	0	32	1	0	1	M4 (YMCA)	2	1	1	0	1	0	0	#N/A
54	0	32	1	0	1	M5 (Mr)	0	1	1	1	1	2	0	#N/A
54	0	32	1	0	1	M6 (Minh)	0	1	1	0	1	1	0	#N/A
54	0	32	1	0	1	M7 (Mrs)	2	1	1	1	1	0	1	#N/A
55	0	34	1	0	2	M0 (M)	1	1	1	0	1	2	1	#N/A
55	0	34	1	0	2	M1 (Massach)	0	1	1	1	1	2	1	#N/A
55	0	34	1	0	2	M2 (Mcquade)	1	1	1	1	1	2	1	#N/A
55	0	34	1	0	2	M3 (Max)	0	1	1	0	1	2	1	#N/A
55	0	34	1	0	2	M4 (YMCA)	1	1	1	1	1	2	1	#N/A
55	0	34	1	0	2	M5 (Mr)	0	1	1	0	1	2	1	#N/A
55	0	34	1	0	2	M6 (Minh)	0	1	1	0	1	2	1	#N/A
55	0	34	1	0	2	M7 (Mrs)	0	1	1	0	1	2	1	#N/A
56	0	24	0	0	1	M0 (M)	2	1	1	0	1	1	0	#N/A
56	0	24	0	0	1	M1 (Massach)	2	1	1	0	1	2	0	#N/A
56	0	24	0	0	1	M2 (Mcquade)	2	1	1	0	1	2	1	#N/A
56	0	24	0	0	1	M3 (Max)	2	1	1	0	1	2	0	#N/A
56	0	24	0	0	1	M4 (YMCA)	2	1	1	0	1	1	0	#N/A
56	0	24	0	0	1	M5 (Mr)	2	1	1	0	1	1	2	#N/A
56	0	24	0	0	1	M6 (Minh)	1	1	1	0	1	2	0	#N/A
56	0	24	0	0	1	M7 (Mrs)	2	1	1	0	1	2	1	#N/A
57	0	14	1	2	1	M0 (M)	1	1	1	1	1	2	2	#N/A
57	0	14	1	2	1	M1 (Massach)	2	1	1	1	1	2	2	#N/A
57	0	14	1	2	1	M2 (Mcquade)	0	1	1	1	1	2	2	#N/A
57	0	14	1	2	1	M3 (Max)	2	2	1	1	#N/A	2	1	#N/A
57	0	14	1	2	1	M4 (YMCA)	0	1	1	1	1	2	1	#N/A
57	0	14	1	2	1	M5 (Mr)	0	1	1	1	1	2	1	#N/A
57	0	14	1	2	1	M6 (Minh)	1	1	1	1	1	2	1	#N/A
57	0	14	1	2	1	M7 (Mrs)	0	1	1	1	1	2	2	#N/A
1	1	21	1	2	1	M0 (M)	0	1	1	0	1	2	0	13
1	1	21	1	2	1	M1 (Massach)	0	1	1	0	1	2	1	13
1	1	21	1	2	1	M2 (Mcquade)	0	1	1	0	1	2	1	13
1	1	21	1	2	1	M3 (Max)	0	1	1	0	1	2	2	13
1	1	21	1	2	1	M4 (YMCA)	0	1	1	0	1	2	0	13
1	1	21	1	2	1	M5 (Mr)	1	1	1	0	1	2	2	13
1	1	21	1	2	1	M6 (Minh)	0	1	1	0	1	2	1	13
1	1	21	1	2	1	M7 (Mrs)	0	1	1	0	1	2	0	13
2	1	22	1	0	2	M0 (M)	1	1	1	0	1	1	1	7
2	1	22	1	0	2	M1 (Massach)	0	1	1	1	1	2	1	7
2	1	22	1	0	2	M2 (Mcquade)	0	1	1	0	1	2	1	7
2	1	22	1	0	2	M3 (Max)	0	1	1	0	1	2	1	7
2	1	22	1	0	2	M4 (YMCA)	0	1	1	0	1	2	1	7
2	1	22	1	0	2	M5 (Mr)	0	1	1	1	1	2	1	7
2	1	22	1	0	2	M6 (Minh)	0	1	1	1	1	2	1	7
2	1	22	1	0	2	M7 (Mrs)	0	1	0	1	1	2	1	7
6	1	24	1	0	2	M0 (M)	0	2	1	0	1	1	1	13
6	1	24	1	0	2	M1 (Massach)	0	1	1	0	1	1	1	13
6	1	24	1	0	2	M2 (Mcquade)	0	1	1	0	1	2	2	13
6	1	24	1	0	2	M3 (Max)	0	1	1	0	1	2	1	13
6	1	24	1	0	2	M4 (YMCA)	0	1	1	0	1	2	0	13
6	1	24	1	0	2	M5 (Mr)	1	2	1	0	1	1	2	13
6	1	24	1	0	2	M6 (Minh)	1	1	1	0	1	2	2	13
6	1	24	1	0	2	M7 (Mrs)	1	2	1	0	1	1	1	13
7	1	16	1	1	1	M0 (M)	0	1	1	0	1	2	1	8
7	1	16	1	1	1	M1 (Massach)	0	1	1	0	1	2	2	8
7	1	16	1	1	1	M2 (Mcquade)	0	1	1	0	1	2	2	8
7	1	16	1	1	1	M3 (Max)	0	1	1	0	1	2	2	8
7	1	16	1	1	1	M4 (YMCA)	0	1	1	0	1	2	2	8
7	1	16	1	1	1	M5 (Mr)	0	1	1	0	1	2	1	8
7	1	16	1	1	1	M6 (Minh)	0	1	1	0	1	2	2	8
7	1	16	1	1	1	M7 (Mrs)	0	1	1	0	1	2	1	8
10	1	16	1	0	2	M0 (M)	0	1	1	0	1	2	1	5
10	1	16	1	0	2	M1 (Massach)	0	1	1	1	1	2	2	5
10	1	16	1	0	2	M2 (Mcquade)	0	1	1	0	1	1	2	5
10	1	16	1	0	2	M3 (Max)	0	1	1	1	1	2	2	5
10	1	16	1	0	2	M4 (YMCA)	0	1	0	0	1	1	2	5
10	1	16	1	0	2	M5 (Mr)	0	1	0	0	1	2	2	5
10	1	16	1	0	2	M6 (Minh)	0	1	0	0	1	1	2	5
10	1	16	1	0	2	M7 (Mrs)	0	1	1	0	1	0	2	5
12	1	21	1	1	0	M0 (M)	2	2	1	0	1	1	0	4
12	1	21	1	1	0	M1 (Massach)	1	1	1	1	1	2	1	4
12	1	21	1	1	0	M2 (Mcquade)	0	1	1	0	1	2	1	4
12	1	21	1	1	0	M3 (Max)	1	1	1	1	1	2	1	4
12	1	21	1	1	0	M4 (YMCA)	2	2	1	1	1	0	1	4
12	1	21	1	1	0	M5 (Mr)	2	2	1	1	1	1	1	4
12	1	21	1	1	0	M6 (Minh)	2	2	1	1	1	2	1	4
12	1	21	1	1	0	M7 (Mrs)	2	2	1	0	1	0	1	4
16	1	21	1	0	1	M0 (M)	1	1	1	0	1	1	0	2
16	1	21	1	0	1	M1 (Massach)	0	1	1	0	1	0	0	2
16	1	21	1	0	1	M2 (Mcquade)	0	1	1	0	1	2	1	2
16	1	21	1	0	1	M3 (Max)	0	1	1	0	1	2	0	2
16	1	21	1	0	1	M4 (YMCA)	0	1	1	0	1	2	1	2
16	1	21	1	0	1	M5 (Mr)	0	1	1	0	1	2	1	2
16	1	21	1	0	1	M6 (Minh)	0	1	1	0	1	2	2	2
16	1	21	1	0	1	M7 (Mrs)	0	1	1	0	1	1	0	2
17	1	23	1	0	0	M0 (M)	0	1	1	0	1	2	1	7
17	1	23	1	0	0	M1 (Massach)	0	1	1	0	1	2	1	7
17	1	23	1	0	0	M2 (Mcquade)	0	1	1	0	1	2	2	7
17	1	23	1	0	0	M3 (Max)	0	1	1	1	1	2	1	7
17	1	23	1	0	0	M4 (YMCA)	0	1	1	0	1	2	1	7
17	1	23	1	0	0	M5 (Mr)	0	1	1	0	1	2	2	7
17	1	23	1	0	0	M6 (Minh)	0	1	1	0	1	2	1	7
17	1	23	1	0	0	M7 (Mrs)	0	1	1	1	1	2	2	7
19	1	19	0	0	1	M0 (M)	0	1	0	1	0	2	1	10
19	1	19	0	0	1	M1 (Massach)	0	1	0	1	0	2	0	10
19	1	19	0	0	1	M2 (Mcquade)	0	1	0	1	0	2	1	10
19	1	19	0	0	1	M3 (Max)	0	1	1	1	0	2	0	10
19	1	19	0	0	1	M4 (YMCA)	0	1	1	1	1	2	1	10
19	1	19	0	0	1	M5 (Mr)	0	3	1	1	1	1	2	10
19	1	19	0	0	1	M6 (Minh)	0	1	0	1	1	2	1	10
19	1	19	0	0	1	M7 (Mrs)	0	2	1	1	1	2	1	10
21	1	19	1	1	0	M0 (M)	2	1	1	1	1	2	0	3
21	1	19	1	1	0	M1 (Massach)	1	1	1	1	1	2	0	3
21	1	19	1	1	0	M2 (Mcquade)	0	1	1	1	1	2	0	3
21	1	19	1	1	0	M3 (Max)	0	1	1	1	1	2	1	3
21	1	19	1	1	0	M4 (YMCA)	0	1	1	0	1	2	0	3
21	1	19	1	1	0	M5 (Mr)	2	2	1	1	1	2	1	3
21	1	19	1	1	0	M6 (Minh)	0	1	1	1	1	2	0	3
21	1	19	1	1	0	M7 (Mrs)	1	2	1	1	1	2	0	3
22	1	16	1	0	1	M0 (M)	2	2	1	0	1	2	1	8
22	1	16	1	0	1	M1 (Massach)	2	2	1	0	1	1	1	8
22	1	16	1	0	1	M2 (Mcquade)	2	2	1	0	1	2	1	8
22	1	16	1	0	1	M3 (Max)	2	2	1	0	1	1	1	8
22	1	16	1	0	1	M4 (YMCA)	2	2	1	0	1	1	1	8
22	1	16	1	0	1	M5 (Mr)	2	2	1	0	1	2	2	8
22	1	16	1	0	1	M6 (Minh)	2	2	1	0	1	1	1	8
22	1	16	1	0	1	M7 (Mrs)	2	2	1	0	1	1	1	8
23	1	20	1	0	0	M0 (M)	2	2	1	0	1	2	1	6
23	1	20	1	0	0	M1 (Massach)	2	2	1	0	1	1	2	6
23	1	20	1	0	0	M2 (Mcquade)	2	2	1	0	1	1	1	6
23	1	20	1	0	0	M3 (Max)	2	2	1	0	1	2	2	6
23	1	20	1	0	0	M4 (YMCA)	2	2	1	0	1	2	2	6
23	1	20	1	0	0	M5 (Mr)	2	2	1	0	1	2	1	6
23	1	20	1	0	0	M6 (Minh)	2	2	1	0	1	2	2	6
23	1	20	1	0	0	M7 (Mrs)	2	2	1	0	1	2	0	6
24	1	20	1	0	1	M0 (M)	2	2	1	0	1	0	1	3
24	1	20	1	0	1	M1 (Massach)	2	2	1	0	1	0	1	3
24	1	20	1	0	1	M2 (Mcquade)	2	2	1	0	1	0	1	3
24	1	20	1	0	1	M3 (Max)	2	2	1	0	1	0	2	3
24	1	20	1	0	1	M4 (YMCA)	2	2	1	0	1	0	1	3
24	1	20	1	0	1	M5 (Mr)	2	2	1	0	1	0	1	3
24	1	20	1	0	1	M6 (Minh)	2	2	1	0	1	0	2	3
24	1	20	1	0	1	M7 (Mrs)	2	2	1	0	1	0	1	3
26	1	59	1	0	1	M0 (M)	1	1	0	1	1	2	0	6
26	1	59	1	0	1	M1 (Massach)	1	1	1	1	1	2	0	6
26	1	59	1	0	1	M2 (Mcquade)	1	1	0	1	1	2	1	6
26	1	59	1	0	1	M3 (Max)	1	1	1	1	1	2	1	6
26	1	59	1	0	1	M4 (YMCA)	2	2	1	1	1	2	0	6
26	1	59	1	0	1	M5 (Mr)	2	2	1	1	1	2	0	6
26	1	59	1	0	1	M6 (Minh)	0	1	0	1	1	2	1	6
26	1	59	1	0	1	M7 (Mrs)	2	2	1	1	0	2	1	6
28	1	27	1	0	0	M0 (M)	0	1	1	0	1	1	1	15
28	1	27	1	0	0	M1 (Massach)	1	1	1	0	1	2	2	15
28	1	27	1	0	0	M2 (Mcquade)	0	1	1	0	1	1	1	15
28	1	27	1	0	0	M3 (Max)	0	1	1	0	1	2	0	15
28	1	27	1	0	0	M4 (YMCA)	0	1	1	0	1	1	1	15
28	1	27	1	0	0	M5 (Mr)	0	1	1	0	1	2	0	15
28	1	27	1	0	0	M6 (Minh)	1	1	1	0	1	1	2	15
28	1	27	1	0	0	M7 (Mrs)	1	1	1	0	1	2	1	15
34	1	26	1	0	0	M0 (M)	0	1	1	0	1	2	1	12
34	1	26	1	0	0	M1 (Massach)	0	1	1	0	1	2	1	12
34	1	26	1	0	0	M2 (Mcquade)	0	1	1	0	1	2	1	12
34	1	26	1	0	0	M3 (Max)	2	2	1	0	1	2	1	12
34	1	26	1	0	0	M4 (YMCA)	2	2	1	0	1	2	1	12
34	1	26	1	0	0	M5 (Mr)	0	1	1	0	1	2	2	12
34	1	26	1	0	0	M6 (Minh)	2	2	1	0	1	2	1	12
34	1	26	1	0	0	M7 (Mrs)	1	1	1	0	1	2	1	12
39	1	32	1	1	1	M0 (M)	0	1	1	0	1	2	1	15
39	1	32	1	1	1	M1 (Massach)	0	1	1	1	1	2	1	15
39	1	32	1	1	1	M2 (Mcquade)	2	1	1	1	1	2	1	15
39	1	32	1	1	1	M3 (Max)	0	1	1	1	1	2	1	15
39	1	32	1	1	1	M4 (YMCA)	0	1	1	0	1	2	2	15
39	1	32	1	1	1	M5 (Mr)	0	1	1	1	1	2	1	15
39	1	32	1	1	1	M6 (Minh)	0	1	1	0	1	2	1	15
39	1	32	1	1	1	M7 (Mrs)	0	1	1	1	1	2	1	15
45	1	23	1	1	1	M0 (M)	2	1	1	0	1	1	2	12
45	1	23	1	1	1	M1 (Massach)	2	2	1	0	1	0	1	12
45	1	23	1	1	1	M2 (Mcquade)	2	2	1	0	1	1	2	12
45	1	23	1	1	1	M3 (Max)	2	2	1	0	1	0	1	12
45	1	23	1	1	1	M4 (YMCA)	#N/A	#N/A	#N/A	#N/A	#N/A	#N/A	#N/A	#N/A
45	1	23	1	1	1	M5 (Mr)	2	2	0	1	1	2	2	12
45	1	23	1	1	1	M6 (Minh)	2	2	1	0	1	1	1	12
45	1	23	1	1	1	M7 (Mrs)	2	2	1	0	1	2	2	12
46	1	30	1	1	1	M0 (M)	0	1	0	1	1	2	1	2
46	1	30	1	1	1	M1 (Massach)	0	1	0	1	0	2	0	2
46	1	30	1	1	1	M2 (Mcquade)	0	1	0	1	0	2	0	2
46	1	30	1	1	1	M3 (Max)	0	1	0	1	0	2	0	2
46	1	30	1	1	1	M4 (YMCA)	2	2	0	1	1	2	0	2
46	1	30	1	1	1	M5 (Mr)	2	2	0	1	1	2	1	2
46	1	30	1	1	1	M6 (Minh)	0	1	0	1	0	2	1	2
46	1	30	1	1	1	M7 (Mrs)	0	1	0	1	0	2	0	2
50	1	23	1	0	2	M0 (M)	0	2	1	1	1	2	1	10
50	1	23	1	0	2	M1 (Massach)	0	2	1	1	1	2	1	10
50	1	23	1	0	2	M2 (Mcquade)	0	2	1	1	1	2	1	10
50	1	23	1	0	2	M3 (Max)	0	2	1	1	1	2	1	10
50	1	23	1	0	2	M4 (YMCA)	0	2	1	1	1	2	1	10
50	1	23	1	0	2	M5 (Mr)	0	1	1	1	1	2	1	10
50	1	23	1	0	2	M6 (Minh)	0	2	1	1	1	2	1	10
50	1	23	1	0	2	M7 (Mrs)	0	3	1	1	1	2	1	10
51	1	22	1	0	1	M0 (M)	0	1	1	0	1	2	1	10
51	1	22	1	0	1	M1 (Massach)	0	1	1	1	1	2	2	10
51	1	22	1	0	1	M2 (Mcquade)	0	1	1	0	1	2	1	10
51	1	22	1	0	1	M3 (Max)	0	1	1	0	1	2	2	10
51	1	22	1	0	1	M4 (YMCA)	0	1	1	0	1	2	2	10
51	1	22	1	0	1	M5 (Mr)	2	2	1	0	1	0	1	10
51	1	22	1	0	1	M6 (Minh)	0	2	1	0	1	1	2	10
51	1	22	1	0	1	M7 (Mrs)	0	1	1	0	1	1	1	10
52	1	22	1	1	2	M0 (M)	0	1	1	0	1	2	1	10
52	1	22	1	1	2	M1 (Massach)	0	1	1	0	1	2	1	10
52	1	22	1	1	2	M2 (Mcquade)	0	1	1	0	1	2	1	10
52	1	22	1	1	2	M3 (Max)	0	1	1	1	1	2	1	10
52	1	22	1	1	2	M4 (YMCA)	0	1	1	0	1	2	1	10
52	1	22	1	1	2	M5 (Mr)	0	1	1	0	1	2	2	10
52	1	22	1	1	2	M6 (Minh)	0	1	1	0	1	2	1	10
52	1	22	1	1	2	M7 (Mrs)	0	1	1	1	1	2	2	10
56	1	22	1	0	1	M0 (M)	2	1	1	1	1	0	1	12
56	1	22	1	0	1	M1 (Massach)	2	1	1	1	1	1	1	12
56	1	22	1	0	1	M2 (Mcquade)	2	1	1	1	1	2	1	12
56	1	22	1	0	1	M3 (Max)	2	1	1	1	1	2	1	12
56	1	22	1	0	1	M4 (YMCA)	2	1	1	1	1	1	1	12
56	1	22	1	0	1	M5 (Mr)	2	1	1	1	1	0	0	12
56	1	22	1	0	1	M6 (Minh)	2	1	1	1	1	2	0	12
56	1	22	1	0	1	M7 (Mrs)	2	3	1	1	1	2	0	12
60	1	21	1	2	1	M0 (M)	0	1	1	1	0	2	0	9
60	1	21	1	2	1	M1 (Massach)	0	1	1	1	0	2	0	9
60	1	21	1	2	1	M2 (Mcquade)	0	1	1	1	1	2	0	9
60	1	21	1	2	1	M3 (Max)	0	1	1	1	1	2	2	9
60	1	21	1	2	1	M4 (YMCA)	0	1	1	1	1	2	0	9
60	1	21	1	2	1	M5 (Mr)	0	1	1	1	1	2	2	9
60	1	21	1	2	1	M6 (Minh)	0	1	1	1	0	2	0	9
60	1	21	1	2	1	M7 (Mrs)	0	1	1	1	1	2	1	9
61	1	27	1	0	2	M0 (M)	1	1	1	0	1	1	0	18
61	1	27	1	0	2	M1 (Massach)	0	1	1	0	1	0	1	18
61	1	27	1	0	2	M2 (Mcquade)	0	1	1	0	1	0	0	18
61	1	27	1	0	2	M3 (Max)	0	1	1	0	1	1	0	18
61	1	27	1	0	2	M4 (YMCA)	1	1	1	0	1	0	0	18
61	1	27	1	0	2	M5 (Mr)	0	1	1	0	1	0	0	18
61	1	27	1	0	2	M6 (Minh)	0	1	1	0	1	1	0	18
61	1	27	1	0	2	M7 (Mrs)	1	1	1	0	1	1	0	18
62	1	29	1	0	0	M0 (M)	0	1	1	0	1	1	2	3
62	1	29	1	0	0	M1 (Massach)	0	1	1	0	1	2	2	3
62	1	29	1	0	0	M2 (Mcquade)	0	1	1	0	1	1	2	3
62	1	29	1	0	0	M3 (Max)	0	1	1	0	1	2	2	3
62	1	29	1	0	0	M4 (YMCA)	0	1	1	0	1	2	2	3
62	1	29	1	0	0	M5 (Mr)	0	1	1	0	1	0	2	3
62	1	29	1	0	0	M6 (Minh)	0	1	1	0	1	2	2	3
62	1	29	1	0	0	M7 (Mrs)	0	1	1	1	1	2	2	3
63	1	22	1	1	2	M0 (M)	2	2	1	0	1	1	1	15
63	1	22	1	1	2	M1 (Massach)	0	1	1	0	1	1	1	15
63	1	22	1	1	2	M2 (Mcquade)	0	1	1	0	1	2	1	15
63	1	22	1	1	2	M3 (Max)	2	3	1	1	1	2	0	15
63	1	22	1	1	2	M4 (YMCA)	1	1	1	0	1	2	0	15
63	1	22	1	1	2	M5 (Mr)	2	2	1	1	1	2	2	15
63	1	22	1	1	2	M6 (Minh)	1	1	1	0	1	2	1	15
63	1	22	1	1	2	M7 (Mrs)	0	1	1	1	1	2	1	15
64	1	20	1	0	1	M0 (M)	2	2	1	0	1	1	1	4
64	1	20	1	0	1	M1 (Massach)	2	1	1	0	1	1	2	4
64	1	20	1	0	1	M2 (Mcquade)	2	2	1	0	1	1	1	4
64	1	20	1	0	1	M3 (Max)	2	3	1	1	1	1	1	4
64	1	20	1	0	1	M4 (YMCA)	2	2	1	0	1	2	1	4
64	1	20	1	0	1	M5 (Mr)	2	2	1	1	1	2	1	4
64	1	20	1	0	1	M6 (Minh)	2	2	1	0	1	2	1	4
64	1	20	1	0	1	M7 (Mrs)	2	2	1	0	1	2	2	4
65	1	35	1	0	1	M0 (M)	2	2	0	1	1	2	0	5
65	1	35	1	0	1	M1 (Massach)	2	2	0	1	1	2	1	5
65	1	35	1	0	1	M2 (Mcquade)	2	2	0	1	0	2	1	5
65	1	35	1	0	1	M3 (Max)	0	1	0	1	0	2	1	5
65	1	35	1	0	1	M4 (YMCA)	2	2	0	1	1	2	1	5
65	1	35	1	0	1	M5 (Mr)	2	2	0	1	1	2	1	5
65	1	35	1	0	1	M6 (Minh)	0	1	0	1	0	2	1	5
65	1	35	1	0	1	M7 (Mrs)	0	1	0	1	0	2	1	5
67	1	39	1	1	1	M0 (M)	2	3	1	1	0	0	2	25
67	1	39	1	1	1	M1 (Massach)	#N/A	#N/A	#N/A	#N/A	#N/A	#N/A	#N/A	#N/A
67	1	39	1	1	1	M2 (Mcquade)	#N/A	#N/A	#N/A	#N/A	#N/A	#N/A	#N/A	#N/A
67	1	39	1	1	1	M3 (Max)	2	3	1	#N/A	0	0	2	25
67	1	39	1	1	1	M4 (YMCA)	2	3	1	1	0	0	2	25
67	1	39	1	1	1	M5 (Mr)	2	3	1	1	1	0	2	25
67	1	39	1	1	1	M6 (Minh)	2	3	1	1	0	0	2	25
67	1	39	1	1	1	M7 (Mrs)	2	3	1	1	0	0	2	25
68	1	23	1	0	0	M0 (M)	0	1	1	1	1	2	1	10
68	1	23	1	0	0	M1 (Massach)	0	1	1	1	1	2	1	10
68	1	23	1	0	0	M2 (Mcquade)	0	1	1	1	1	2	1	10
68	1	23	1	0	0	M3 (Max)	0	1	1	0	1	2	1	10
68	1	23	1	0	0	M4 (YMCA)	0	1	1	1	1	2	1	10
68	1	23	1	0	0	M5 (Mr)	0	1	1	1	1	2	1	10
68	1	23	1	0	0	M6 (Minh)	0	1	1	0	1	2	1	10
68	1	23	1	0	0	M7 (Mrs)	0	2	1	0	1	2	2	10
70	1	29	1	0	0	M0 (M)	0	1	1	0	1	2	0	10
70	1	29	1	0	0	M1 (Massach)	0	1	1	0	1	2	1	10
70	1	29	1	0	0	M2 (Mcquade)	0	1	1	0	1	2	1	10
70	1	29	1	0	0	M3 (Max)	0	1	1	0	1	2	1	10
70	1	29	1	0	0	M4 (YMCA)	0	1	1	0	1	2	1	10
70	1	29	1	0	0	M5 (Mr)	0	1	1	0	1	2	2	10
70	1	29	1	0	0	M6 (Minh)	0	1	1	0	1	2	1	10
70	1	29	1	0	0	M7 (Mrs)	0	1	1	0	1	2	2	10
73	1	40	1	0	0	M0 (M)	0	1	0	1	0	2	0	4
73	1	40	1	0	0	M1 (Massach)	0	1	0	1	0	2	1	4
73	1	40	1	0	0	M2 (Mcquade)	0	1	0	1	0	2	1	4
73	1	40	1	0	0	M3 (Max)	0	1	0	1	0	1	0	4
73	1	40	1	0	0	M4 (YMCA)	0	1	0	1	0	2	0	4
73	1	40	1	0	0	M5 (Mr)	0	1	0	1	0	2	1	4
73	1	40	1	0	0	M6 (Minh)	0	1	0	1	0	2	1	4
73	1	40	1	0	0	M7 (Mrs)	0	1	0	1	0	2	1	4
74	1	53	1	1	0	M0 (M)	0	1	1	0	1	2	0	10
74	1	53	1	1	0	M1 (Massach)	0	1	1	0	1	2	1	10
74	1	53	1	1	0	M2 (Mcquade)	0	1	1	0	1	2	1	10
74	1	53	1	1	0	M3 (Max)	0	1	1	0	1	2	1	10
74	1	53	1	1	0	M4 (YMCA)	0	1	1	0	1	2	1	10
74	1	53	1	1	0	M5 (Mr)	0	1	1	1	1	2	1	10
74	1	53	1	1	0	M6 (Minh)	0	1	1	0	1	2	1	10
74	1	53	1	1	0	M7 (Mrs)	0	1	1	0	1	2	1	10
75	1	20	1	1	2	M0 (M)	2	2	1	0	1	2	0	5
75	1	20	1	1	2	M1 (Massach)	0	2	0	1	1	2	0	5
75	1	20	1	1	2	M2 (Mcquade)	0	1	1	1	1	2	0	5
75	1	20	1	1	2	M3 (Max)	0	1	1	1	1	2	1	5
75	1	20	1	1	2	M4 (YMCA)	0	1	1	0	1	2	1	5
75	1	20	1	1	2	M5 (Mr)	0	1	1	1	1	2	0	5
75	1	20	1	1	2	M6 (Minh)	1	1	0	1	1	2	1	5
75	1	20	1	1	2	M7 (Mrs)	0	1	1	1	1	1	0	5
77	1	25	1	0	1	M0 (M)	0	1	1	1	1	0	1	9
77	1	25	1	0	1	M1 (Massach)	0	1	0	1	0	1	1	9
77	1	25	1	0	1	M2 (Mcquade)	0	1	0	1	1	0	2	9
77	1	25	1	0	1	M3 (Max)	0	1	0	1	0	2	1	9
77	1	25	1	0	1	M4 (YMCA)	0	1	1	1	1	2	1	9
77	1	25	1	0	1	M5 (Mr)	1	1	1	1	1	1	2	9
77	1	25	1	0	1	M6 (Minh)	1	2	0	1	#N/A	2	1	9
77	1	25	1	0	1	M7 (Mrs)	1	2	0	1	1	2	2	9

## Sheet: Number 0
Writer	Nationality 0 - English 1 - Vietnamese	Age	Handedness 0 - Left 1 - Right	Slant 0 - No Slant 1 - Right Slant 2 - Left Slant	Allograph 0 - Cursive 1 - Script 2 - Semicursive	Number's allocated number	Start position 0 - Upper left 1 - Middle top 2 - Upper Right 3 - Bottom Left 4 - Middle Bottom 5 - Bottom Right 6 - Middle of circle	Finished position 0 - Overlap 1 - No overlap	Connection to start stroke 0 - Connected 1 - Not connected	Embellishment 0 - No embellishment 1 - Slash 2 - Dot	Direction 0 - anticlockwise 1 - clockwise	Years they've Learnt English
1	0	29	1	0	1	0(1) text	1	0	0	0	0	#N/A
1	0	29	1	0	1	0(2) text	1	0	0	0	0	#N/A
1	0	29	1	0	1	0(3)	6	0	0	0	0	#N/A
1	0	29	1	0	1	0(4)	1	0	0	0	0	#N/A
1	0	29	1	0	1	0(5)	1	0	0	0	0	#N/A
1	0	29	1	0	1	0(6)	2	0	0	0	0	#N/A
1	0	29	1	0	1	0(7)	1	0	0	0	0	#N/A
1	0	29	1	0	1	0(8)	1	0	0	0	0	#N/A
1	0	29	1	0	1	0(9)	1	0	0	0	0	#N/A
1	0	29	1	0	1	0(10)	1	0	0	0	0	#N/A
1	0	29	1	0	1	0(11)	6	0	0	0	0	#N/A
1	0	29	1	0	1	0(12)	1	0	0	0	0	#N/A
2	0	28	0	1	2	0(1) text	2	0	0	0	0	#N/A
2	0	28	0	1	2	0(2) text	0	0	0	0	0	#N/A
2	0	28	0	1	2	0(3)	1	0	0	0	0	#N/A
2	0	28	0	1	2	0(4)	2	0	0	0	1	#N/A
2	0	28	0	1	2	0(5)	3	0	0	0	1	#N/A
2	0	28	0	1	2	0(6)	1	0	0	0	1	#N/A
2	0	28	0	1	2	0(7)	1	0	0	0	1	#N/A
2	0	28	0	1	2	0(8)	1	0	0	0	1	#N/A
2	0	28	0	1	2	0(9)	1	0	0	0	1	#N/A
2	0	28	0	1	2	0(10)	2	0	0	0	1	#N/A
2	0	28	0	1	2	0(11)	#N/A	0	0	0	#N/A	#N/A
2	0	28	0	1	2	0(12)	#N/A	0	0	0	#N/A	#N/A
7	0	45	1	2	1	0(1) text	0	0	0	0	0	#N/A
7	0	45	1	2	1	0(2) text	0	1	1	0	0	#N/A
7	0	45	1	2	1	0(3)	0	1	1	0	0	#N/A
7	0	45	1	2	1	0(4)	0	0	1	0	0	#N/A
7	0	45	1	2	1	0(5)	0	0	0	0	0	#N/A
7	0	45	1	2	1	0(6)	0	1	1	0	0	#N/A
7	0	45	1	2	1	0(7)	0	0	0	0	0	#N/A
7	0	45	1	2	1	0(8)	0	1	0	0	0	#N/A
7	0	45	1	2	1	0(9)	0	0	0	0	0	#N/A
7	0	45	1	2	1	0(10)	0	1	1	0	0	#N/A
7	0	45	1	2	1	0(11)	#N/A	0	0	0	0	#N/A
7	0	45	1	2	1	0(12)	0	1	1	0	0	#N/A
8	0	36	1	0	1	0(1) text	3	0	0	0	0	#N/A
8	0	36	1	0	1	0(2) text	3	0	1	0	0	#N/A
8	0	36	1	0	1	0(3)	3	1	0	0	0	#N/A
8	0	36	1	0	1	0(4)	3	0	0	0	0	#N/A
8	0	36	1	0	1	0(5)	0	0	0	0	0	#N/A
8	0	36	1	0	1	0(6)	0	0	1	0	0	#N/A
8	0	36	1	0	1	0(7)	3	1	0	0	0	#N/A
8	0	36	1	0	1	0(8)	3	0	1	0	0	#N/A
8	0	36	1	0	1	0(9)	3	0	0	0	0	#N/A
8	0	36	1	0	1	0(10)	3	0	0	0	0	#N/A
8	0	36	1	0	1	0(11)	3	0	0	0	0	#N/A
8	0	36	1	0	1	0(12)	3	0	0	0	0	#N/A
12	0	24	1	0	1	0(1) text	0	0	0	0	0	#N/A
12	0	24	1	0	1	0(2) text	0	0	1	0	0	#N/A
12	0	24	1	0	1	0(3)	6	0	0	0	0	#N/A
12	0	24	1	0	1	0(4)	0	1	1	0	0	#N/A
12	0	24	1	0	1	0(5)	1	0	0	0	0	#N/A
12	0	24	1	0	1	0(6)	0	1	0	0	0	#N/A
12	0	24	1	0	1	0(7)	0	0	1	0	0	#N/A
12	0	24	1	0	1	0(8)	6	0	1	0	0	#N/A
12	0	24	1	0	1	0(9)	0	0	1	0	0	#N/A
12	0	24	1	0	1	0(10)	0	0	0	0	0	#N/A
12	0	24	1	0	1	0(11)	0	0	0	0	0	#N/A
12	0	24	1	0	1	0(12)	0	0	0	0	0	#N/A
17	0	29	1	0	1	0(1) text	0	0	0	0	0	#N/A
17	0	29	1	0	1	0(2) text	3	1	0	0	0	#N/A
17	0	29	1	0	1	0(3)	0	0	0	0	0	#N/A
17	0	29	1	0	1	0(4)	3	0	1	0	0	#N/A
17	0	29	1	0	1	0(5)	2	0	0	0	0	#N/A
17	0	29	1	0	1	0(6)	0	1	0	0	0	#N/A
17	0	29	1	0	1	0(7)	#N/A	0	0	0	0	#N/A
17	0	29	1	0	1	0(8)	3	1	0	0	0	#N/A
17	0	29	1	0	1	0(9)	0	0	0	0	0	#N/A
17	0	29	1	0	1	0(10)	3	1	1	0	0	#N/A
17	0	29	1	0	1	0(11)	3	0	0	0	0	#N/A
17	0	29	1	0	1	0(12)	3	0	1	0	0	#N/A
19	0	24	0	1	2	0(1) text	2	0	0	0	0	#N/A
19	0	24	0	1	2	0(2) text	2	0	0	0	0	#N/A
19	0	24	0	1	2	0(3)	1	0	0	0	0	#N/A
19	0	24	0	1	2	0(4)	6	1	1	0	0	#N/A
19	0	24	0	1	2	0(5)	2	0	0	0	0	#N/A
19	0	24	0	1	2	0(6)	2	0	0	0	0	#N/A
19	0	24	0	1	2	0(7)	6	0	0	0	0	#N/A
19	0	24	0	1	2	0(8)	6	0	1	0	0	#N/A
19	0	24	0	1	2	0(9)	1	0	0	0	0	#N/A
19	0	24	0	1	2	0(10)	1	0	0	0	0	#N/A
19	0	24	0	1	2	0(11)	2	0	0	0	0	#N/A
19	0	24	0	1	2	0(12)	2	0	0	0	0	#N/A
24	0	21	1	0	1	0(1) text	1	0	0	0	0	#N/A
24	0	21	1	0	1	0(2) text	1	0	0	0	0	#N/A
24	0	21	1	0	1	0(3)	1	0	0	0	0	#N/A
24	0	21	1	0	1	0(4)	1	0	0	0	0	#N/A
24	0	21	1	0	1	0(5)	1	0	0	0	0	#N/A
24	0	21	1	0	1	0(6)	2	0	0	0	0	#N/A
24	0	21	1	0	1	0(7)	1	0	0	0	0	#N/A
24	0	21	1	0	1	0(8)	#N/A	#N/A	0	0	0	#N/A
24	0	21	1	0	1	0(9)	1	0	0	0	0	#N/A
24	0	21	1	0	1	0(10)	1	1	0	0	0	#N/A
24	0	21	1	0	1	0(11)	#N/A	#N/A	0	0	0	#N/A
24	0	21	1	0	1	0(12)	2	1	0	0	0	#N/A
27	0	21	1	0	1	0(1) text	1	1	0	0	0	#N/A
27	0	21	1	0	1	0(2) text	1	0	0	0	0	#N/A
27	0	21	1	0	1	0(3)	1	0	0	0	0	#N/A
27	0	21	1	0	1	0(4)	1	0	0	0	0	#N/A
27	0	21	1	0	1	0(5)	2	0	0	0	0	#N/A
27	0	21	1	0	1	0(6)	1	0	0	0	0	#N/A
27	0	21	1	0	1	0(7)	1	0	0	0	0	#N/A
27	0	21	1	0	1	0(8)	1	1	0	0	0	#N/A
27	0	21	1	0	1	0(9)	1	0	0	0	0	#N/A
27	0	21	1	0	1	0(10)	1	1	0	0	0	#N/A
27	0	21	1	0	1	0(11)	1	0	0	0	0	#N/A
27	0	21	1	0	1	0(12)	1	0	0	0	0	#N/A
28	0	21	1	2	2	0(1) text	0	0	0	0	0	#N/A
28	0	21	1	2	2	0(2) text	0	0	0	0	0	#N/A
28	0	21	1	2	2	0(3)	0	0	0	0	0	#N/A
28	0	21	1	2	2	0(4)	0	1	1	0	0	#N/A
28	0	21	1	2	2	0(5)	0	0	0	0	0	#N/A
28	0	21	1	2	2	0(6)	0	0	0	0	0	#N/A
28	0	21	1	2	2	0(7)	0	0	0	0	0	#N/A
28	0	21	1	2	2	0(8)	0	1	0	0	0	#N/A
28	0	21	1	2	2	0(9)	0	0	0	0	0	#N/A
28	0	21	1	2	2	0(10)	1	0	0	0	0	#N/A
28	0	21	1	2	2	0(11)	#N/A	0	0	0	0	#N/A
28	0	21	1	2	2	0(12)	0	0	0	0	0	#N/A
29	0	25	1	0	1	0(1) text	1	0	0	0	0	#N/A
29	0	25	1	0	1	0(2) text	0	0	0	0	0	#N/A
29	0	25	1	0	1	0(3)	1	0	0	0	0	#N/A
29	0	25	1	0	1	0(4)	1	0	1	0	0	#N/A
29	0	25	1	0	1	0(5)	1	1	0	0	0	#N/A
29	0	25	1	0	1	0(6)	1	0	0	0	0	#N/A
29	0	25	1	0	1	0(7)	1	0	0	0	0	#N/A
29	0	25	1	0	1	0(8)	1	1	0	0	0	#N/A
29	0	25	1	0	1	0(9)	0	0	0	0	0	#N/A
29	0	25	1	0	1	0(10)	1	0	0	0	0	#N/A
29	0	25	1	0	1	0(11)	1	1	0	0	0	#N/A
29	0	25	1	0	1	0(12)	1	1	0	0	0	#N/A
30	0	20	1	0	1	0(1) text	0	0	1	0	0	#N/A
30	0	20	1	0	1	0(2) text	1	0	1	0	0	#N/A
30	0	20	1	0	1	0(3)	0	0	0	0	0	#N/A
30	0	20	1	0	1	0(4)	0	0	0	0	0	#N/A
30	0	20	1	0	1	0(5)	0	0	0	0	0	#N/A
30	0	20	1	0	1	0(6)	0	1	1	0	0	#N/A
30	0	20	1	0	1	0(7)	0	0	0	0	0	#N/A
30	0	20	1	0	1	0(8)	0	0	1	0	0	#N/A
30	0	20	1	0	1	0(9)	0	0	0	0	0	#N/A
30	0	20	1	0	1	0(10)	1	0	0	0	0	#N/A
30	0	20	1	0	1	0(11)	1	0	0	0	0	#N/A
30	0	20	1	0	1	0(12)	0	0	0	0	0	#N/A
31	0	23	1	2	2	0(1) text	0	0	1	0	0	#N/A
31	0	23	1	2	2	0(2) text	0	0	1	0	0	#N/A
31	0	23	1	2	2	0(3)	1	0	0	0	0	#N/A
31	0	23	1	2	2	0(4)	0	0	0	0	0	#N/A
31	0	23	1	2	2	0(5)	0	0	0	0	0	#N/A
31	0	23	1	2	2	0(6)	0	0	1	0	1	#N/A
31	0	23	1	2	2	0(7)	0	0	0	0	0	#N/A
31	0	23	1	2	2	0(8)	0	0	0	0	0	#N/A
31	0	23	1	2	2	0(9)	0	0	0	0	0	#N/A
31	0	23	1	2	2	0(10)	0	0	0	0	0	#N/A
31	0	23	1	2	2	0(11)	0	0	0	0	0	#N/A
31	0	23	1	2	2	0(12)	0	0	0	0	0	#N/A
32	0	28	1	0	2	0(1) text	1	0	0	0	0	#N/A
32	0	28	1	0	2	0(2) text	1	1	1	0	0	#N/A
32	0	28	1	0	2	0(3)	0	0	0	0	0	#N/A
32	0	28	1	0	2	0(4)	1	0	0	0	0	#N/A
32	0	28	1	0	2	0(5)	2	0	0	0	0	#N/A
32	0	28	1	0	2	0(6)	1	0	0	0	0	#N/A
32	0	28	1	0	2	0(7)	1	0	0	0	0	#N/A
32	0	28	1	0	2	0(8)	1	1	1	0	0	#N/A
32	0	28	1	0	2	0(9)	1	0	0	0	0	#N/A
32	0	28	1	0	2	0(10)	1	1	0	0	0	#N/A
32	0	28	1	0	2	0(11)	1	1	0	0	0	#N/A
32	0	28	1	0	2	0(12)	1	1	0	0	0	#N/A
33	0	26	0	1	0	0(1) text	0	1	1	1	1	#N/A
33	0	26	0	1	0	0(2) text	0	0	0	1	1	#N/A
33	0	26	0	1	0	0(3)	0	0	0	1	1	#N/A
33	0	26	0	1	0	0(4)	0	0	1	1	1	#N/A
33	0	26	0	1	0	0(5)	0	0	0	1	1	#N/A
33	0	26	0	1	0	0(6)	0	1	1	1	1	#N/A
33	0	26	0	1	0	0(7)	0	1	1	1	1	#N/A
33	0	26	0	1	0	0(8)	0	0	0	1	1	#N/A
33	0	26	0	1	0	0(9)	0	0	0	1	1	#N/A
33	0	26	0	1	0	0(10)	1	0	1	1	1	#N/A
33	0	26	0	1	0	0(11)	0	0	1	1	1	#N/A
33	0	26	0	1	0	0(12)	1	1	1	1	1	#N/A
34	0	53	1	0	1	0(1) text	1	0	0	0	0	#N/A
34	0	53	1	0	1	0(2) text	0	0	0	0	0	#N/A
34	0	53	1	0	1	0(3)	1	0	0	0	0	#N/A
34	0	53	1	0	1	0(4)	0	0	0	0	0	#N/A
34	0	53	1	0	1	0(5)	1	0	0	0	0	#N/A
34	0	53	1	0	1	0(6)	0	0	0	0	0	#N/A
34	0	53	1	0	1	0(7)	1	0	0	0	0	#N/A
34	0	53	1	0	1	0(8)	1	0	0	0	0	#N/A
34	0	53	1	0	1	0(9)	1	0	0	0	0	#N/A
34	0	53	1	0	1	0(10)	1	0	0	0	0	#N/A
34	0	53	1	0	1	0(11)	1	0	0	0	0	#N/A
34	0	53	1	0	1	0(12)	1	0	0	0	0	#N/A
35	0	54	1	0	2	0(1) text	6	0	0	0	0	#N/A
35	0	54	1	0	2	0(2) text	0	0	0	0	0	#N/A
35	0	54	1	0	2	0(3)	0	0	0	0	0	#N/A
35	0	54	1	0	2	0(4)	0	0	0	0	0	#N/A
35	0	54	1	0	2	0(5)	1	0	0	0	0	#N/A
35	0	54	1	0	2	0(6)	0	0	1	0	0	#N/A
35	0	54	1	0	2	0(7)	0	0	0	0	0	#N/A
35	0	54	1	0	2	0(8)	0	0	1	0	0	#N/A
35	0	54	1	0	2	0(9)	0	0	0	0	0	#N/A
35	0	54	1	0	2	0(10)	0	0	0	0	0	#N/A
35	0	54	1	0	2	0(11)	0	0	1	0	0	#N/A
35	0	54	1	0	2	0(12)	0	0	1	0	0	#N/A
36	0	21	1	2	2	0(1) text	0	1	1	0	0	#N/A
36	0	21	1	2	2	0(2) text	0	1	1	0	0	#N/A
36	0	21	1	2	2	0(3)	0	0	0	0	0	#N/A
36	0	21	1	2	2	0(4)	0	1	0	0	0	#N/A
36	0	21	1	2	2	0(5)	1	0	1	0	0	#N/A
36	0	21	1	2	2	0(6)	1	1	0	0	0	#N/A
36	0	21	1	2	2	0(7)	0	1	0	0	0	#N/A
36	0	21	1	2	2	0(8)	0	1	0	0	0	#N/A
36	0	21	1	2	2	0(9)	0	1	0	0	0	#N/A
36	0	21	1	2	2	0(10)	1	1	1	0	0	#N/A
36	0	21	1	2	2	0(11)	1	0	0	0	0	#N/A
36	0	21	1	2	2	0(12)	1	0	0	0	0	#N/A
37	0	21	0	2	1	0(1) text	1	0	0	0	0	#N/A
37	0	21	0	2	1	0(2) text	1	0	0	0	0	#N/A
37	0	21	0	2	1	0(3)	1	0	0	0	0	#N/A
37	0	21	0	2	1	0(4)	0	0	0	0	0	#N/A
37	0	21	0	2	1	0(5)	1	0	0	0	0	#N/A
37	0	21	0	2	1	0(6)	0	0	0	0	0	#N/A
37	0	21	0	2	1	0(7)	0	0	0	0	0	#N/A
37	0	21	0	2	1	0(8)	1	0	0	0	0	#N/A
37	0	21	0	2	1	0(9)	0	0	0	0	0	#N/A
37	0	21	0	2	1	0(10)	1	0	0	0	0	#N/A
37	0	21	0	2	1	0(11)	1	0	0	0	0	#N/A
37	0	21	0	2	1	0(12)	1	0	0	0	0	#N/A
40	0	22	1	0	2	0(1) text	1	0	0	0	0	#N/A
40	0	22	1	0	2	0(2) text	1	0	0	0	0	#N/A
40	0	22	1	0	2	0(3)	1	0	0	0	0	#N/A
40	0	22	1	0	2	0(4)	1	0	0	0	0	#N/A
40	0	22	1	0	2	0(5)	2	0	0	0	0	#N/A
40	0	22	1	0	2	0(6)	1	0	0	0	0	#N/A
40	0	22	1	0	2	0(7)	1	1	0	0	0	#N/A
40	0	22	1	0	2	0(8)	1	0	1	0	0	#N/A
40	0	22	1	0	2	0(9)	1	0	0	0	0	#N/A
40	0	22	1	0	2	0(10)	1	0	0	0	0	#N/A
40	0	22	1	0	2	0(11)	1	0	0	0	0	#N/A
40	0	22	1	0	2	0(12)	1	0	0	0	0	#N/A
41	0	27	1	1	1	0(1) text	2	0	0	0	0	#N/A
41	0	27	1	1	1	0(2) text	2	0	0	0	0	#N/A
41	0	27	1	1	1	0(3)	2	0	0	0	0	#N/A
41	0	27	1	1	1	0(4)	#N/A	0	0	0	0	#N/A
41	0	27	1	1	1	0(5)	2	0	0	0	0	#N/A
41	0	27	1	1	1	0(6)	2	0	0	0	0	#N/A
41	0	27	1	1	1	0(7)	2	0	0	0	0	#N/A
41	0	27	1	1	1	0(8)	2	0	0	0	0	#N/A
41	0	27	1	1	1	0(9)	2	0	0	0	0	#N/A
41	0	27	1	1	1	0(10)	2	0	0	0	0	#N/A
41	0	27	1	1	1	0(11)	2	0	0	0	0	#N/A
41	0	27	1	1	1	0(12)	2	0	0	0	0	#N/A
42	0	25	1	2	1	0(1) text	1	1	0	0	0	#N/A
42	0	25	1	2	1	0(2) text	1	0	0	0	0	#N/A
42	0	25	1	2	1	0(3)	1	0	0	0	0	#N/A
42	0	25	1	2	1	0(4)	1	1	1	0	0	#N/A
42	0	25	1	2	1	0(5)	1	0	0	0	0	#N/A
42	0	25	1	2	1	0(6)	2	0	0	0	0	#N/A
42	0	25	1	2	1	0(7)	1	0	1	0	0	#N/A
42	0	25	1	2	1	0(8)	1	0	0	0	0	#N/A
42	0	25	1	2	1	0(9)	1	0	0	0	0	#N/A
42	0	25	1	2	1	0(10)	1	1	0	0	0	#N/A
42	0	25	1	2	1	0(11)	1	0	0	0	0	#N/A
42	0	25	1	2	1	0(12)	1	0	0	0	0	#N/A
43	0	55	1	0	1	0(1) text	0	0	0	0	0	#N/A
43	0	55	1	0	1	0(2) text	3	1	1	0	0	#N/A
43	0	55	1	0	1	0(3)	0	0	0	0	0	#N/A
43	0	55	1	0	1	0(4)	0	0	1	0	0	#N/A
43	0	55	1	0	1	0(5)	0	0	0	0	0	#N/A
43	0	55	1	0	1	0(6)	0	0	0	0	0	#N/A
43	0	55	1	0	1	0(7)	0	0	0	0	0	#N/A
43	0	55	1	0	1	0(8)	3	1	1	0	0	#N/A
43	0	55	1	0	1	0(9)	0	0	1	0	0	#N/A
43	0	55	1	0	1	0(10)	0	0	1	0	0	#N/A
43	0	55	1	0	1	0(11)	0	0	0	0	0	#N/A
43	0	55	1	0	1	0(12)	3	1	1	0	0	#N/A
44	0	19	1	1	1	0(1) text	1	0	0	0	0	#N/A
44	0	19	1	1	1	0(2) text	1	0	0	0	0	#N/A
44	0	19	1	1	1	0(3)	0	0	0	0	0	#N/A
44	0	19	1	1	1	0(4)	0	0	0	0	0	#N/A
44	0	19	1	1	1	0(5)	1	0	0	0	0	#N/A
44	0	19	1	1	1	0(6)	1	0	0	0	0	#N/A
44	0	19	1	1	1	0(7)	1	0	0	0	0	#N/A
44	0	19	1	1	1	0(8)	1	0	0	0	0	#N/A
44	0	19	1	1	1	0(9)	1	0	0	0	0	#N/A
44	0	19	1	1	1	0(10)	1	0	0	0	0	#N/A
44	0	19	1	1	1	0(11)	0	0	0	0	0	#N/A
44	0	19	1	1	1	0(12)	0	0	0	0	0	#N/A
45	0	54	1	0	2	0(1) text	0	0	0	0	0	#N/A
45	0	54	1	0	2	0(2) text	0	0	0	0	0	#N/A
45	0	54	1	0	2	0(3)	0	0	0	0	0	#N/A
45	0	54	1	0	2	0(4)	0	0	1	0	0	#N/A
45	0	54	1	0	2	0(5)	0	0	0	0	0	#N/A
45	0	54	1	0	2	0(6)	0	0	0	0	0	#N/A
45	0	54	1	0	2	0(7)	0	0	0	0	0	#N/A
45	0	54	1	0	2	0(8)	0	0	0	0	0	#N/A
45	0	54	1	0	2	0(9)	0	0	0	0	0	#N/A
45	0	54	1	0	2	0(10)	0	0	0	0	0	#N/A
45	0	54	1	0	2	0(11)	0	0	0	0	0	#N/A
45	0	54	1	0	2	0(12)	0	1	0	0	0	#N/A
46	0	60	1	1	0	0(1) text	1	0	0	0	0	#N/A
46	0	60	1	1	0	0(2) text	1	0	0	0	0	#N/A
46	0	60	1	1	0	0(3)	1	0	1	0	0	#N/A
46	0	60	1	1	0	0(4)	1	0	1	0	0	#N/A
46	0	60	1	1	0	0(5)	1	0	0	0	0	#N/A
46	0	60	1	1	0	0(6)	0	1	1	0	0	#N/A
46	0	60	1	1	0	0(7)	1	0	0	0	0	#N/A
46	0	60	1	1	0	0(8)	0	0	0	0	0	#N/A
46	0	60	1	1	0	0(9)	0	0	0	0	0	#N/A
46	0	60	1	1	0	0(10)	1	1	1	0	0	#N/A
46	0	60	1	1	0	0(11)	1	0	0	0	0	#N/A
46	0	60	1	1	0	0(12)	0	0	0	0	0	#N/A
47	0	25	1	0	1	0(1) text	1	1	1	0	0	#N/A
47	0	25	1	0	1	0(2) text	1	1	1	0	0	#N/A
47	0	25	1	0	1	0(3)	1	0	0	0	0	#N/A
47	0	25	1	0	1	0(4)	0	0	0	0	0	#N/A
47	0	25	1	0	1	0(5)	1	0	0	0	0	#N/A
47	0	25	1	0	1	0(6)	1	0	1	0	0	#N/A
47	0	25	1	0	1	0(7)	0	0	0	0	0	#N/A
47	0	25	1	0	1	0(8)	0	0	0	0	0	#N/A
47	0	25	1	0	1	0(9)	0	0	0	0	0	#N/A
47	0	25	1	0	1	0(10)	0	1	1	0	0	#N/A
47	0	25	1	0	1	0(11)	0	0	0	0	0	#N/A
47	0	25	1	0	1	0(12)	0	0	0	0	0	#N/A
48	0	25	1	0	1	0(1) text	3	0	0	0	0	#N/A
48	0	25	1	0	1	0(2) text	3	0	1	0	0	#N/A
48	0	25	1	0	1	0(3)	0	0	0	0	0	#N/A
48	0	25	1	0	1	0(4)	#N/A	#N/A	0	0	0	#N/A
48	0	25	1	0	1	0(5)	1	0	0	0	0	#N/A
48	0	25	1	0	1	0(6)	0	0	0	0	0	#N/A
48	0	25	1	0	1	0(7)	0	0	0	0	0	#N/A
48	0	25	1	0	1	0(8)	3	0	1	0	0	#N/A
48	0	25	1	0	1	0(9)	0	0	0	0	0	#N/A
48	0	25	1	0	1	0(10)	3	0	1	0	0	#N/A
48	0	25	1	0	1	0(11)	0	1	0	0	0	#N/A
48	0	25	1	0	1	0(12)	3	0	1	0	0	#N/A
49	0	23	1	1	1	0(1) text	1	1	0	0	0	#N/A
49	0	23	1	1	1	0(2) text	1	0	0	0	0	#N/A
49	0	23	1	1	1	0(3)	2	0	0	0	0	#N/A
49	0	23	1	1	1	0(4)	0	1	1	0	0	#N/A
49	0	23	1	1	1	0(5)	1	0	0	0	0	#N/A
49	0	23	1	1	1	0(6)	1	0	1	0	0	#N/A
49	0	23	1	1	1	0(7)	1	1	0	0	0	#N/A
49	0	23	1	1	1	0(8)	1	0	0	0	0	#N/A
49	0	23	1	1	1	0(9)	1	0	0	0	0	#N/A
49	0	23	1	1	1	0(10)	0	1	0	0	0	#N/A
49	0	23	1	1	1	0(11)	0	0	0	0	0	#N/A
49	0	23	1	1	1	0(12)	1	0	0	0	0	#N/A
50	0	22	1	2	1	0(1) text	1	0	0	0	0	#N/A
50	0	22	1	2	1	0(2) text	1	0	0	0	0	#N/A
50	0	22	1	2	1	0(3)	1	0	0	0	0	#N/A
50	0	22	1	2	1	0(4)	1	1	1	0	0	#N/A
50	0	22	1	2	1	0(5)	2	0	0	0	0	#N/A
50	0	22	1	2	1	0(6)	1	1	0	0	0	#N/A
50	0	22	1	2	1	0(7)	1	0	0	0	0	#N/A
50	0	22	1	2	1	0(8)	1	0	0	0	0	#N/A
50	0	22	1	2	1	0(9)	1	0	0	0	0	#N/A
50	0	22	1	2	1	0(10)	1	1	0	0	0	#N/A
50	0	22	1	2	1	0(11)	1	0	0	0	0	#N/A
50	0	22	1	2	1	0(12)	1	1	0	0	0	#N/A
51	0	28	1	0	1	0(1) text	2	0	0	0	0	#N/A
51	0	28	1	0	1	0(2) text	2	0	0	0	0	#N/A
51	0	28	1	0	1	0(3)	2	0	0	0	0	#N/A
51	0	28	1	0	1	0(4)	#N/A	#N/A	0	0	0	#N/A
51	0	28	1	0	1	0(5)	2	0	0	0	0	#N/A
51	0	28	1	0	1	0(6)	2	0	0	0	0	#N/A
51	0	28	1	0	1	0(7)	2	0	0	0	0	#N/A
51	0	28	1	0	1	0(8)	2	#N/A	0	0	0	#N/A
51	0	28	1	0	1	0(9)	2	0	0	0	0	#N/A
51	0	28	1	0	1	0(10)	2	1	0	0	0	#N/A
51	0	28	1	0	1	0(11)	2	1	1	0	0	#N/A
51	0	28	1	0	1	0(12)	2	0	1	0	0	#N/A
52	0	34	1	1	0	0(1) text	2	1	0	0	0	#N/A
52	0	34	1	1	0	0(2) text	1	1	1	0	0	#N/A
52	0	34	1	1	0	0(3)	1	0	0	0	0	#N/A
52	0	34	1	1	0	0(4)	1	1	1	0	0	#N/A
52	0	34	1	1	0	0(5)	1	0	0	0	0	#N/A
52	0	34	1	1	0	0(6)	2	1	0	0	0	#N/A
52	0	34	1	1	0	0(7)	0	1	0	0	0	#N/A
52	0	34	1	1	0	0(8)	1	1	0	0	0	#N/A
52	0	34	1	1	0	0(9)	2	0	0	0	0	#N/A
52	0	34	1	1	0	0(10)	2	0	0	0	0	#N/A
52	0	34	1	1	0	0(11)	1	1	0	0	0	#N/A
52	0	34	1	1	0	0(12)	1	1	1	0	0	#N/A
53	0	16	1	1	1	0(1) text	2	0	0	0	0	#N/A
53	0	16	1	1	1	0(2) text	2	1	0	0	0	#N/A
53	0	16	1	1	1	0(3)	#N/A	0	0	0	0	#N/A
53	0	16	1	1	1	0(4)	2	1	1	0	0	#N/A
53	0	16	1	1	1	0(5)	2	0	0	0	0	#N/A
53	0	16	1	1	1	0(6)	1	0	0	0	0	#N/A
53	0	16	1	1	1	0(7)	2	0	0	0	0	#N/A
53	0	16	1	1	1	0(8)	2	0	0	0	0	#N/A
53	0	16	1	1	1	0(9)	2	0	0	0	0	#N/A
53	0	16	1	1	1	0(10)	2	0	1	0	0	#N/A
53	0	16	1	1	1	0(11)	2	0	0	0	0	#N/A
53	0	16	1	1	1	0(12)	1	0	1	0	0	#N/A
54	0	32	1	0	1	0(1) text	3	0	0	0	0	#N/A
54	0	32	1	0	1	0(2) text	0	0	0	0	0	#N/A
54	0	32	1	0	1	0(3)	1	0	0	0	0	#N/A
54	0	32	1	0	1	0(4)	0	0	0	0	0	#N/A
54	0	32	1	0	1	0(5)	1	0	0	0	0	#N/A
54	0	32	1	0	1	0(6)	#N/A	#N/A	0	0	0	#N/A
54	0	32	1	0	1	0(7)	#N/A	#N/A	0	0	0	#N/A
54	0	32	1	0	1	0(8)	0	0	0	0	0	#N/A
54	0	32	1	0	1	0(9)	0	0	0	0	0	#N/A
54	0	32	1	0	1	0(10)	0	0	0	0	0	#N/A
54	0	32	1	0	1	0(11)	1	0	0	0	0	#N/A
54	0	32	1	0	1	0(12)	#N/A	0	0	0	0	#N/A
55	0	34	1	0	2	0(1) text	1	1	0	0	0	#N/A
55	0	34	1	0	2	0(2) text	0	1	1	0	0	#N/A
55	0	34	1	0	2	0(3)	2	0	1	0	0	#N/A
55	0	34	1	0	2	0(4)	0	1	1	0	0	#N/A
55	0	34	1	0	2	0(5)	2	0	0	0	0	#N/A
55	0	34	1	0	2	0(6)	1	1	1	0	0	#N/A
55	0	34	1	0	2	0(7)	2	1	0	0	0	#N/A
55	0	34	1	0	2	0(8)	0	0	0	0	0	#N/A
55	0	34	1	0	2	0(9)	2	0	0	0	0	#N/A
55	0	34	1	0	2	0(10)	2	0	0	0	0	#N/A
55	0	34	1	0	2	0(11)	1	1	0	0	0	#N/A
55	0	34	1	0	2	0(12)	0	0	0	0	0	#N/A
56	0	24	0	0	1	0(1) text	0	0	0	0	1	#N/A
56	0	24	0	0	1	0(2) text	0	0	0	0	1	#N/A
56	0	24	0	0	1	0(3)	#N/A	0	0	0	1	#N/A
56	0	24	0	0	1	0(4)	0	1	1	0	1	#N/A
56	0	24	0	0	1	0(5)	1	1	0	0	1	#N/A
56	0	24	0	0	1	0(6)	0	0	0	0	1	#N/A
56	0	24	0	0	1	0(7)	0	1	1	0	1	#N/A
56	0	24	0	0	1	0(8)	1	0	0	0	1	#N/A
56	0	24	0	0	1	0(9)	0	1	1	0	1	#N/A
56	0	24	0	0	1	0(10)	1	0	0	0	1	#N/A
56	0	24	0	0	1	0(11)	0	1	1	0	1	#N/A
56	0	24	0	0	1	0(12)	0	0	1	0	1	#N/A
57	0	14	1	2	1	0(1) text	1	0	0	0	0	#N/A
57	0	14	1	2	1	0(2) text	1	0	0	0	0	#N/A
57	0	14	1	2	1	0(3)	1	0	1	0	0	#N/A
57	0	14	1	2	1	0(4)	1	0	0	0	0	#N/A
57	0	14	1	2	1	0(5)	2	0	0	0	0	#N/A
57	0	14	1	2	1	0(6)	0	0	0	0	0	#N/A
57	0	14	1	2	1	0(7)	1	0	1	0	0	#N/A
57	0	14	1	2	1	0(8)	2	0	0	0	0	#N/A
57	0	14	1	2	1	0(9)	1	0	0	0	0	#N/A
57	0	14	1	2	1	0(10)	2	0	0	0	0	#N/A
57	0	14	1	2	1	0(11)	1	0	0	0	0	#N/A
57	0	14	1	2	1	0(12)	1	0	0	0	0	#N/A
1	1	21	1	2	1	0(1) text	2	0	0	0	0	13
1	1	21	1	2	1	0(2) text	2	0	0	0	0	13
1	1	21	1	2	1	0(3)	2	0	0	0	0	13
1	1	21	1	2	1	0(4)	2	0	0	0	0	13
1	1	21	1	2	1	0(5)	2	1	1	0	0	13
1	1	21	1	2	1	0(6)	2	0	0	0	0	13
1	1	21	1	2	1	0(7)	2	1	1	0	0	13
1	1	21	1	2	1	0(8)	2	0	0	0	0	13
1	1	21	1	2	1	0(9)	2	0	0	0	0	13
1	1	21	1	2	1	0(10)	2	0	0	0	0	13
1	1	21	1	2	1	0(11)	2	0	1	0	0	13
1	1	21	1	2	1	0(12)	2	0	0	0	0	13
2	1	22	1	0	2	0(1) text	2	0	0	0	0	7
2	1	22	1	0	2	0(2) text	6	0	0	0	0	7
2	1	22	1	0	2	0(3)	1	0	1	0	0	7
2	1	22	1	0	2	0(4)	2	1	1	0	0	7
2	1	22	1	0	2	0(5)	2	0	0	0	0	7
2	1	22	1	0	2	0(6)	2	0	1	0	0	7
2	1	22	1	0	2	0(7)	2	0	0	0	0	7
2	1	22	1	0	2	0(8)	2	0	1	0	0	7
2	1	22	1	0	2	0(9)	2	0	1	0	0	7
2	1	22	1	0	2	0(10)	2	0	0	0	0	7
2	1	22	1	0	2	0(11)	2	0	1	0	0	7
2	1	22	1	0	2	0(12)	2	1	1	0	0	7
6	1	24	1	0	2	0(1) text	1	0	0	0	0	13
6	1	24	1	0	2	0(2) text	0	1	1	0	0	13
6	1	24	1	0	2	0(3)	1	0	0	0	0	13
6	1	24	1	0	2	0(4)	1	1	1	0	0	13
6	1	24	1	0	2	0(5)	5	0	0	0	0	13
6	1	24	1	0	2	0(6)	0	0	0	0	0	13
6	1	24	1	0	2	0(7)	1	0	0	0	0	13
6	1	24	1	0	2	0(8)	0	0	0	0	0	13
6	1	24	1	0	2	0(9)	1	0	0	0	0	13
6	1	24	1	0	2	0(10)	0	1	0	0	0	13
6	1	24	1	0	2	0(11)	0	0	1	0	0	13
6	1	24	1	0	2	0(12)	1	0	0	0	0	13
7	1	16	1	1	1	0(1) text	2	0	0	0	0	8
7	1	16	1	1	1	0(2) text	2	0	1	0	0	8
7	1	16	1	1	1	0(3)	6	0	1	0	0	8
7	1	16	1	1	1	0(4)	1	0	1	0	0	8
7	1	16	1	1	1	0(5)	1	0	0	0	0	8
7	1	16	1	1	1	0(6)	1	0	0	0	0	8
7	1	16	1	1	1	0(7)	1	0	0	0	0	8
7	1	16	1	1	1	0(8)	2	0	0	0	0	8
7	1	16	1	1	1	0(9)	0	1	1	0	0	8
7	1	16	1	1	1	0(10)	1	0	0	0	0	8
7	1	16	1	1	1	0(11)	1	1	0	0	0	8
7	1	16	1	1	1	0(12)	1	0	1	0	0	8
10	1	16	1	0	2	0(1) text	1	1	0	0	0	5
10	1	16	1	0	2	0(2) text	1	0	1	0	0	5
10	1	16	1	0	2	0(3)	6	0	0	0	0	5
10	1	16	1	0	2	0(4)	1	0	0	0	0	5
10	1	16	1	0	2	0(5)	1	0	0	0	0	5
10	1	16	1	0	2	0(6)	6	0	0	0	0	5
10	1	16	1	0	2	0(7)	1	1	0	0	0	5
10	1	16	1	0	2	0(8)	2	0	0	0	0	5
10	1	16	1	0	2	0(9)	1	0	0	0	0	5
10	1	16	1	0	2	0(10)	1	0	0	0	0	5
10	1	16	1	0	2	0(11)	2	0	0	0	0	5
10	1	16	1	0	2	0(12)	1	0	0	0	0	5
12	1	21	1	1	0	0(1) text	1	0	0	0	0	4
12	1	21	1	1	0	0(2) text	1	0	0	0	0	4
12	1	21	1	1	0	0(3)	2	1	0	0	0	4
12	1	21	1	1	0	0(4)	1	0	0	0	0	4
12	1	21	1	1	0	0(5)	1	0	0	0	0	4
12	1	21	1	1	0	0(6)	2	0	0	0	0	4
12	1	21	1	1	0	0(7)	1	0	0	0	0	4
12	1	21	1	1	0	0(8)	1	0	0	0	0	4
12	1	21	1	1	0	0(9)	2	0	0	0	0	4
12	1	21	1	1	0	0(10)	2	0	0	0	0	4
12	1	21	1	1	0	0(11)	1	0	0	0	0	4
12	1	21	1	1	0	0(12)	1	0	0	0	0	4
16	1	21	1	0	1	0(1) text	2	1	1	0	0	2
16	1	21	1	0	1	0(2) text	0	1	0	0	0	2
16	1	21	1	0	1	0(3)	2	0	0	0	0	2
16	1	21	1	0	1	0(4)	0	1	1	0	0	2
16	1	21	1	0	1	0(5)	2	0	0	0	0	2
16	1	21	1	0	1	0(6)	0	1	1	0	0	2
16	1	21	1	0	1	0(7)	0	0	0	0	0	2
16	1	21	1	0	1	0(8)	1	1	0	0	0	2
16	1	21	1	0	1	0(9)	1	1	0	0	0	2
16	1	21	1	0	1	0(10)	1	0	0	0	0	2
16	1	21	1	0	1	0(11)	1	1	1	0	0	2
16	1	21	1	0	1	0(12)	0	0	1	0	0	2
17	1	23	1	0	0	0(1) text	0	1	1	0	0	7
17	1	23	1	0	0	0(2) text	0	0	0	0	0	7
17	1	23	1	0	0	0(3)	0	0	0	0	0	7
17	1	23	1	0	0	0(4)	0	1	1	0	0	7
17	1	23	1	0	0	0(5)	1	1	0	0	0	7
17	1	23	1	0	0	0(6)	2	0	0	0	0	7
17	1	23	1	0	0	0(7)	1	1	1	0	0	7
17	1	23	1	0	0	0(8)	0	1	1	0	0	7
17	1	23	1	0	0	0(9)	1	1	1	0	0	7
17	1	23	1	0	0	0(10)	0	0	0	0	0	7
17	1	23	1	0	0	0(11)	1	0	0	0	0	7
17	1	23	1	0	0	0(12)	0	0	0	0	0	7
19	1	19	0	0	1	0(1) text	1	1	1	0	0	10
19	1	19	0	0	1	0(2) text	0	1	1	0	0	10
19	1	19	0	0	1	0(3)	1	0	0	0	0	10
19	1	19	0	0	1	0(4)	0	1	1	0	0	10
19	1	19	0	0	1	0(5)	1	0	0	0	0	10
19	1	19	0	0	1	0(6)	0	1	1	0	0	10
19	1	19	0	0	1	0(7)	1	0	1	0	0	10
19	1	19	0	0	1	0(8)	0	1	1	0	0	10
19	1	19	0	0	1	0(9)	0	0	0	0	0	10
19	1	19	0	0	1	0(10)	1	0	0	0	0	10
19	1	19	0	0	1	0(11)	1	0	0	0	0	10
19	1	19	0	0	1	0(12)	1	0	0	0	0	10
21	1	19	1	1	0	0(1) text	2	1	1	0	0	3
21	1	19	1	1	0	0(2) text	1	1	1	0	0	3
21	1	19	1	1	0	0(3)	1	0	1	0	0	3
21	1	19	1	1	0	0(4)	1	0	1	0	0	3
21	1	19	1	1	0	0(5)	1	0	0	0	0	3
21	1	19	1	1	0	0(6)	1	0	0	0	0	3
21	1	19	1	1	0	0(7)	0	1	0	0	0	3
21	1	19	1	1	0	0(8)	1	1	1	0	0	3
21	1	19	1	1	0	0(9)	1	1	1	0	0	3
21	1	19	1	1	0	0(10)	1	1	1	0	0	3
21	1	19	1	1	0	0(11)	1	0	0	0	0	3
21	1	19	1	1	0	0(12)	1	0	0	0	0	3
22	1	16	1	0	1	0(1) text	0	0	0	0	0	8
22	1	16	1	0	1	0(2) text	1	0	0	0	0	8
22	1	16	1	0	1	0(3)	1	1	1	0	0	8
22	1	16	1	0	1	0(4)	1	1	0	0	0	8
22	1	16	1	0	1	0(5)	1	0	1	0	0	8
22	1	16	1	0	1	0(6)	1	0	1	0	0	8
22	1	16	1	0	1	0(7)	0	0	1	0	0	8
22	1	16	1	0	1	0(8)	1	1	0	0	0	8
22	1	16	1	0	1	0(9)	1	0	0	0	0	8
22	1	16	1	0	1	0(10)	0	0	1	0	0	8
22	1	16	1	0	1	0(11)	1	0	0	0	0	8
22	1	16	1	0	1	0(12)	1	1	1	0	0	8
23	1	20	1	0	0	0(1) text	2	0	0	0	0	6
23	1	20	1	0	0	0(2) text	2	0	0	0	0	6
23	1	20	1	0	0	0(3)	1	0	0	0	0	6
23	1	20	1	0	0	0(4)	5	0	0	0	0	6
23	1	20	1	0	0	0(5)	2	0	0	0	0	6
23	1	20	1	0	0	0(6)	2	0	1	0	0	6
23	1	20	1	0	0	0(7)	1	0	0	0	0	6
23	1	20	1	0	0	0(8)	1	0	0	0	0	6
23	1	20	1	0	0	0(9)	2	0	0	0	0	6
23	1	20	1	0	0	0(10)	2	0	0	0	0	6
23	1	20	1	0	0	0(11)	2	0	0	0	0	6
23	1	20	1	0	0	0(12)	2	0	0	0	0	6
24	1	20	1	0	1	0(1) text	2	0	0	0	0	3
24	1	20	1	0	1	0(2) text	2	0	0	0	0	3
24	1	20	1	0	1	0(3)	2	0	1	0	0	3
24	1	20	1	0	1	0(4)	2	0	0	0	0	3
24	1	20	1	0	1	0(5)	2	0	1	0	0	3
24	1	20	1	0	1	0(6)	2	0	0	0	0	3
24	1	20	1	0	1	0(7)	2	0	0	0	0	3
24	1	20	1	0	1	0(8)	2	0	0	0	0	3
24	1	20	1	0	1	0(9)	2	1	0	0	0	3
24	1	20	1	0	1	0(10)	2	0	0	0	0	3
24	1	20	1	0	1	0(11)	2	0	1	0	0	3
24	1	20	1	0	1	0(12)	2	0	0	0	0	3
26	1	59	1	0	1	0(1) text	0	0	0	0	0	6
26	1	59	1	0	1	0(2) text	1	0	0	0	0	6
26	1	59	1	0	1	0(3)	0	0	0	0	0	6
26	1	59	1	0	1	0(4)	0	1	1	0	0	6
26	1	59	1	0	1	0(5)	1	0	0	0	0	6
26	1	59	1	0	1	0(6)	0	1	0	0	0	6
26	1	59	1	0	1	0(7)	0	0	0	0	0	6
26	1	59	1	0	1	0(8)	0	1	1	0	0	6
26	1	59	1	0	1	0(9)	0	0	0	0	0	6
26	1	59	1	0	1	0(10)	0	0	0	0	0	6
26	1	59	1	0	1	0(11)	0	0	0	0	0	6
26	1	59	1	0	1	0(12)	1	0	0	0	0	6
28	1	27	1	0	0	0(1) text	1	0	0	0	0	15
28	1	27	1	0	0	0(2) text	0	0	0	0	0	15
28	1	27	1	0	0	0(3)	0	0	1	0	0	15
28	1	27	1	0	0	0(4)	1	0	0	0	0	15
28	1	27	1	0	0	0(5)	0	0	0	0	0	15
28	1	27	1	0	0	0(6)	0	0	1	0	0	15
28	1	27	1	0	0	0(7)	#N/A	#N/A	#N/A	#N/A	#N/A	#N/A
28	1	27	1	0	0	0(8)	0	0	0	0	0	15
28	1	27	1	0	0	0(9)	0	1	0	0	0	15
28	1	27	1	0	0	0(10)	0	0	1	0	0	15
28	1	27	1	0	0	0(11)	0	0	0	0	0	15
28	1	27	1	0	0	0(12)	0	0	0	0	0	15
34	1	26	1	0	0	0(1) text	0	1	1	0	0	12
34	1	26	1	0	0	0(2) text	0	1	0	0	0	12
34	1	26	1	0	0	0(3)	1	0	0	0	0	12
34	1	26	1	0	0	0(4)	0	0	0	0	0	12
34	1	26	1	0	0	0(5)	1	0	0	0	0	12
34	1	26	1	0	0	0(6)	0	0	1	0	0	12
34	1	26	1	0	0	0(7)	1	1	0	0	0	12
34	1	26	1	0	0	0(8)	0	1	0	0	0	12
34	1	26	1	0	0	0(9)	1	0	0	0	0	12
34	1	26	1	0	0	0(10)	1	1	1	0	0	12
34	1	26	1	0	0	0(11)	1	0	0	0	0	12
34	1	26	1	0	0	0(12)	0	1	1	0	0	12
39	1	32	1	1	1	0(1) text	0	1	1	0	0	15
39	1	32	1	1	1	0(2) text	1	0	0	0	0	15
39	1	32	1	1	1	0(3)	1	0	0	0	0	15
39	1	32	1	1	1	0(4)	0	1	1	0	0	15
39	1	32	1	1	1	0(5)	1	0	0	0	0	15
39	1	32	1	1	1	0(6)	1	1	1	0	0	15
39	1	32	1	1	1	0(7)	0	1	1	0	0	15
39	1	32	1	1	1	0(8)	1	1	1	0	0	15
39	1	32	1	1	1	0(9)	1	0	0	0	0	15
39	1	32	1	1	1	0(10)	1	0	0	0	0	15
39	1	32	1	1	1	0(11)	1	1	1	0	0	15
39	1	32	1	1	1	0(12)	1	0	0	0	0	15
45	1	23	1	1	1	0(1) text	1	0	1	0	0	12
45	1	23	1	1	1	0(2) text	0	1	0	0	0	12
45	1	23	1	1	1	0(3)	6	0	0	0	0	12
45	1	23	1	1	1	0(4)	1	0	0	0	0	12
45	1	23	1	1	1	0(5)	2	0	0	0	0	12
45	1	23	1	1	1	0(6)	1	0	1	0	0	12
45	1	23	1	1	1	0(7)	1	1	0	0	0	12
45	1	23	1	1	1	0(8)	0	1	0	0	0	12
45	1	23	1	1	1	0(9)	0	0	0	0	0	12
45	1	23	1	1	1	0(10)	0	1	1	0	0	12
45	1	23	1	1	1	0(11)	1	0	0	0	0	12
45	1	23	1	1	1	0(12)	0	0	0	0	0	12
46	1	30	1	1	1	0(1) text	1	0	0	0	0	2
46	1	30	1	1	1	0(2) text	1	1	1	0	0	2
46	1	30	1	1	1	0(3)	6	0	0	0	0	2
46	1	30	1	1	1	0(4)	1	1	1	0	0	2
46	1	30	1	1	1	0(5)	1	0	0	0	0	2
46	1	30	1	1	1	0(6)	1	1	1	0	0	2
46	1	30	1	1	1	0(7)	1	0	0	0	0	2
46	1	30	1	1	1	0(8)	1	0	0	0	0	2
46	1	30	1	1	1	0(9)	0	0	0	0	0	2
46	1	30	1	1	1	0(10)	1	0	0	0	0	2
46	1	30	1	1	1	0(11)	1	0	0	0	0	2
46	1	30	1	1	1	0(12)	1	1	1	0	0	2
50	1	23	1	0	2	0(1) text	1	0	0	0	0	10
50	1	23	1	0	2	0(2) text	0	0	0	0	0	10
50	1	23	1	0	2	0(3)	0	0	0	0	0	10
50	1	23	1	0	2	0(4)	0	0	0	0	0	10
50	1	23	1	0	2	0(5)	1	0	1	0	0	10
50	1	23	1	0	2	0(6)	1	0	0	0	0	10
50	1	23	1	0	2	0(7)	1	1	0	0	0	10
50	1	23	1	0	2	0(8)	1	0	0	0	0	10
50	1	23	1	0	2	0(9)	1	1	0	0	0	10
50	1	23	1	0	2	0(10)	1	1	0	0	0	10
50	1	23	1	0	2	0(11)	1	1	0	0	0	10
50	1	23	1	0	2	0(12)	0	1	1	0	0	10
51	1	22	1	0	1	0(1) text	1	0	1	0	0	10
51	1	22	1	0	1	0(2) text	1	0	0	0	0	10
51	1	22	1	0	1	0(3)	1	0	0	0	0	10
51	1	22	1	0	1	0(4)	0	0	0	0	0	10
51	1	22	1	0	1	0(5)	1	0	0	0	0	10
51	1	22	1	0	1	0(6)	1	0	0	0	0	10
51	1	22	1	0	1	0(7)	1	0	1	0	0	10
51	1	22	1	0	1	0(8)	0	1	1	0	0	10
51	1	22	1	0	1	0(9)	1	0	1	0	0	10
51	1	22	1	0	1	0(10)	1	1	1	0	0	10
51	1	22	1	0	1	0(11)	1	0	1	0	0	10
51	1	22	1	0	1	0(12)	1	1	1	0	0	10
52	1	22	1	1	2	0(1) text	1	0	0	0	0	10
52	1	22	1	1	2	0(2) text	1	0	0	0	0	10
52	1	22	1	1	2	0(3)	1	0	0	0	0	10
52	1	22	1	1	2	0(4)	0	0	0	0	0	10
52	1	22	1	1	2	0(5)	1	0	0	0	0	10
52	1	22	1	1	2	0(6)	1	0	0	0	0	10
52	1	22	1	1	2	0(7)	0	0	0	0	0	10
52	1	22	1	1	2	0(8)	1	0	1	0	0	10
52	1	22	1	1	2	0(9)	1	1	0	0	0	10
52	1	22	1	1	2	0(10)	2	0	0	0	0	10
52	1	22	1	1	2	0(11)	1	0	0	0	0	10
52	1	22	1	1	2	0(12)	1	1	0	0	0	10
56	1	22	1	0	1	0(1) text	1	0	0	0	0	12
56	1	22	1	0	1	0(2) text	1	0	0	0	0	12
56	1	22	1	0	1	0(3)	6	0	0	0	0	12
56	1	22	1	0	1	0(4)	1	0	1	0	0	12
56	1	22	1	0	1	0(5)	1	0	0	0	0	12
56	1	22	1	0	1	0(6)	1	0	0	0	0	12
56	1	22	1	0	1	0(7)	2	1	0	0	0	12
56	1	22	1	0	1	0(8)	0	0	0	0	0	12
56	1	22	1	0	1	0(9)	1	0	0	0	0	12
56	1	22	1	0	1	0(10)	1	0	0	0	0	12
56	1	22	1	0	1	0(11)	1	0	0	0	0	12
56	1	22	1	0	1	0(12)	1	0	0	0	0	12
60	1	21	1	2	1	0(1) text	1	0	0	0	0	9
60	1	21	1	2	1	0(2) text	1	0	0	0	0	9
60	1	21	1	2	1	0(3)	1	0	0	0	0	9
60	1	21	1	2	1	0(4)	0	0	1	0	0	9
60	1	21	1	2	1	0(5)	1	0	0	0	0	9
60	1	21	1	2	1	0(6)	1	0	0	0	0	9
60	1	21	1	2	1	0(7)	1	0	0	0	0	9
60	1	21	1	2	1	0(8)	1	0	0	0	0	9
60	1	21	1	2	1	0(9)	0	1	1	0	0	9
60	1	21	1	2	1	0(10)	0	0	0	0	0	9
60	1	21	1	2	1	0(11)	0	0	1	0	0	9
60	1	21	1	2	1	0(12)	6	0	0	0	0	9
61	1	27	1	0	2	0(1) text	2	1	0	0	0	18
61	1	27	1	0	2	0(2) text	1	1	1	0	0	18
61	1	27	1	0	2	0(3)	2	0	0	0	0	18
61	1	27	1	0	2	0(4)	1	0	1	0	0	18
61	1	27	1	0	2	0(5)	2	1	1	0	0	18
61	1	27	1	0	2	0(6)	1	1	1	0	0	18
61	1	27	1	0	2	0(7)	1	1	1	0	0	18
61	1	27	1	0	2	0(8)	1	1	1	0	0	18
61	1	27	1	0	2	0(9)	2	1	1	0	0	18
61	1	27	1	0	2	0(10)	1	1	1	0	0	18
61	1	27	1	0	2	0(11)	2	1	0	0	0	18
61	1	27	1	0	2	0(12)	1	1	1	0	0	18
62	1	29	1	0	0	0(1) text	1	0	0	0	0	3
62	1	29	1	0	0	0(2) text	0	1	0	0	0	3
62	1	29	1	0	0	0(3)	1	0	0	0	0	3
62	1	29	1	0	0	0(4)	0	1	0	0	0	3
62	1	29	1	0	0	0(5)	1	0	0	0	0	3
62	1	29	1	0	0	0(6)	1	0	0	0	0	3
62	1	29	1	0	0	0(7)	1	0	0	0	0	3
62	1	29	1	0	0	0(8)	0	1	1	0	0	3
62	1	29	1	0	0	0(9)	0	1	1	0	0	3
62	1	29	1	0	0	0(10)	1	0	0	0	0	3
62	1	29	1	0	0	0(11)	1	1	0	0	0	3
62	1	29	1	0	0	0(12)	0	1	1	0	0	3
63	1	22	1	1	2	0(1) text	1	0	0	0	0	15
63	1	22	1	1	2	0(2) text	6	0	1	0	0	15
63	1	22	1	1	2	0(3)	2	0	0	0	0	15
63	1	22	1	1	2	0(4)	6	0	1	0	0	15
63	1	22	1	1	2	0(5)	2	0	0	0	0	15
63	1	22	1	1	2	0(6)	1	1	1	0	0	15
63	1	22	1	1	2	0(7)	1	1	1	0	0	15
63	1	22	1	1	2	0(8)	1	0	0	0	0	15
63	1	22	1	1	2	0(9)	1	0	0	0	0	15
63	1	22	1	1	2	0(10)	1	0	0	0	0	15
63	1	22	1	1	2	0(11)	2	0	0	0	0	15
63	1	22	1	1	2	0(12)	1	1	1	0	0	15
64	1	20	1	0	1	0(1) text	1	0	0	0	0	4
64	1	20	1	0	1	0(2) text	1	0	0	0	0	4
64	1	20	1	0	1	0(3)	1	0	0	0	0	4
64	1	20	1	0	1	0(4)	1	1	1	0	0	4
64	1	20	1	0	1	0(5)	1	0	0	0	0	4
64	1	20	1	0	1	0(6)	1	1	0	0	0	4
64	1	20	1	0	1	0(7)	1	0	0	0	0	4
64	1	20	1	0	1	0(8)	1	1	0	0	0	4
64	1	20	1	0	1	0(9)	1	1	1	0	0	4
64	1	20	1	0	1	0(10)	2	0	0	0	0	4
64	1	20	1	0	1	0(11)	1	0	0	0	0	4
64	1	20	1	0	1	0(12)	1	1	0	0	0	4
65	1	35	1	0	1	0(1) text	1	0	0	0	0	5
65	1	35	1	0	1	0(2) text	1	0	0	0	0	5
65	1	35	1	0	1	0(3)	1	1	1	0	0	5
65	1	35	1	0	1	0(4)	0	1	1	0	0	5
65	1	35	1	0	1	0(5)	1	1	0	0	0	5
65	1	35	1	0	1	0(6)	1	1	0	0	0	5
65	1	35	1	0	1	0(7)	0	1	1	0	0	5
65	1	35	1	0	1	0(8)	0	1	0	0	0	5
65	1	35	1	0	1	0(9)	0	0	1	0	0	5
65	1	35	1	0	1	0(10)	0	1	1	0	0	5
65	1	35	1	0	1	0(11)	1	1	0	0	0	5
65	1	35	1	0	1	0(12)	0	1	1	0	0	5
67	1	39	1	1	1	0(1) text	2	0	0	0	0	25
67	1	39	1	1	1	0(2) text	1	1	0	0	0	25
67	1	39	1	1	1	0(3)	2	0	0	0	0	25
67	1	39	1	1	1	0(4)	2	0	0	0	0	25
67	1	39	1	1	1	0(5)	1	0	0	0	0	25
67	1	39	1	1	1	0(6)	2	0	0	0	0	25
67	1	39	1	1	1	0(7)	2	0	0	0	0	25
67	1	39	1	1	1	0(8)	1	1	1	0	0	25
67	1	39	1	1	1	0(9)	2	0	0	0	0	25
67	1	39	1	1	1	0(10)	2	0	0	0	0	25
67	1	39	1	1	1	0(11)	2	0	0	0	0	25
67	1	39	1	1	1	0(12)	1	1	0	0	0	25
68	1	23	1	0	0	0(1) text	0	0	0	0	0	10
68	1	23	1	0	0	0(2) text	0	1	1	0	0	10
68	1	23	1	0	0	0(3)	0	0	0	0	0	10
68	1	23	1	0	0	0(4)	0	1	1	0	0	10
68	1	23	1	0	0	0(5)	0	0	0	0	0	10
68	1	23	1	0	0	0(6)	0	0	0	0	0	10
68	1	23	1	0	0	0(7)	0	0	0	0	0	10
68	1	23	1	0	0	0(8)	0	0	0	0	0	10
68	1	23	1	0	0	0(9)	0	1	0	0	0	10
68	1	23	1	0	0	0(10)	0	0	0	0	0	10
68	1	23	1	0	0	0(11)	0	1	0	0	0	10
68	1	23	1	0	0	0(12)	0	0	0	0	0	10
70	1	29	1	0	0	0(1) text	1	0	0	0	0	10
70	1	29	1	0	0	0(2) text	1	0	0	0	0	10
70	1	29	1	0	0	0(3)	1	0	0	0	0	10
70	1	29	1	0	0	0(4)	1	1	1	0	0	10
70	1	29	1	0	0	0(5)	2	0	0	0	0	10
70	1	29	1	0	0	0(6)	1	1	1	0	0	10
70	1	29	1	0	0	0(7)	1	0	0	0	0	10
70	1	29	1	0	0	0(8)	1	0	0	0	0	10
70	1	29	1	0	0	0(9)	1	0	1	0	0	10
70	1	29	1	0	0	0(10)	1	1	1	0	0	10
70	1	29	1	0	0	0(11)	0	0	1	0	0	10
70	1	29	1	0	0	0(12)	2	1	0	0	0	10
73	1	40	1	0	0	0(1) text	1	1	1	0	0	4
73	1	40	1	0	0	0(2) text	0	1	1	0	0	4
73	1	40	1	0	0	0(3)	2	0	1	0	0	4
73	1	40	1	0	0	0(4)	0	1	1	0	0	4
73	1	40	1	0	0	0(5)	1	0	0	0	0	4
73	1	40	1	0	0	0(6)	0	1	1	0	0	4
73	1	40	1	0	0	0(7)	1	1	1	0	0	4
73	1	40	1	0	0	0(8)	0	1	1	0	0	4
73	1	40	1	0	0	0(9)	1	0	0	0	0	4
73	1	40	1	0	0	0(10)	1	1	1	0	0	4
73	1	40	1	0	0	0(11)	1	0	0	0	0	4
73	1	40	1	0	0	0(12)	0	1	1	0	0	4
74	1	53	1	1	0	0(1) text	1	0	0	0	0	10
74	1	53	1	1	0	0(2) text	0	1	1	0	0	10
74	1	53	1	1	0	0(3)	1	0	0	1	0	10
74	1	53	1	1	0	0(4)	1	1	1	0	0	10
74	1	53	1	1	0	0(5)	6	0	1	0	0	10
74	1	53	1	1	0	0(6)	0	0	0	0	0	10
74	1	53	1	1	0	0(7)	2	0	0	0	0	10
74	1	53	1	1	0	0(8)	0	1	1	0	0	10
74	1	53	1	1	0	0(9)	0	0	0	0	0	10
74	1	53	1	1	0	0(10)	1	1	0	0	0	10
74	1	53	1	1	0	0(11)	1	0	0	0	0	10
74	1	53	1	1	0	0(12)	0	0	0	0	0	10
75	1	20	1	1	2	0(1) text	1	0	0	0	0	5
75	1	20	1	1	2	0(2) text	0	1	1	0	0	5
75	1	20	1	1	2	0(3)	2	0	0	0	0	5
75	1	20	1	1	2	0(4)	1	0	0	0	0	5
75	1	20	1	1	2	0(5)	2	0	0	0	0	5
75	1	20	1	1	2	0(6)	2	0	0	0	0	5
75	1	20	1	1	2	0(7)	1	0	0	0	0	5
75	1	20	1	1	2	0(8)	0	0	0	0	0	5
75	1	20	1	1	2	0(9)	1	0	0	0	0	5
75	1	20	1	1	2	0(10)	1	0	0	0	0	5
75	1	20	1	1	2	0(11)	1	0	0	0	0	5
75	1	20	1	1	2	0(12)	0	1	1	0	0	5
77	1	25	1	0	1	0(1) text	1	0	0	0	0	9
77	1	25	1	0	1	0(2) text	1	0	0	0	0	9
77	1	25	1	0	1	0(3)	1	1	0	0	0	9
77	1	25	1	0	1	0(4)	2	0	0	0	0	9
77	1	25	1	0	1	0(5)	1	0	0	0	0	9
77	1	25	1	0	1	0(6)	2	0	0	0	0	9
77	1	25	1	0	1	0(7)	1	0	1	0	0	9
77	1	25	1	0	1	0(8)	0	0	0	0	0	9
77	1	25	1	0	1	0(9)	0	0	1	0	0	9
77	1	25	1	0	1	0(10)	1	1	1	0	0	9
77	1	25	1	0	1	0(11)	1	0	0	0	0	9
77	1	25	1	0	1	0(12)	0	1	1	0	0	9

## Sheet: Number 7
Writer	Nationality 0 - English 1 - Vietnamese	Age	Handedness 0 - Left 1 - Right	Slant 0 - No Slant 1 - Right Slant 2 - Left Slant	Allograph 0 - Cursive 1 - Script 2 - Semicursive	Number's allocated number	Style 0 - Classic 1 - Crossbar 2 - Serif Only 3 - Serif + Crossbar 4 - Reverse Serif 5 - Crossbar + Reverse Serif	Number of Strokes	Curve at bottom of staff 0 - Right 1 - Straight 2 - Left	Angle between horizontal and vertical strokes 0 - rounded 1 - angular 2 - Loop	Years they've Learnt English
1	0	29	1	0	1	7(1) text	2	1	1	0	#N/A
1	0	29	1	0	1	7(2)	0	1	1	0	#N/A
1	0	29	1	0	1	7(3)	2	1	1	0	#N/A
1	0	29	1	0	1	7(4)	1	1	1	0	#N/A
1	0	29	1	0	1	7(5)	0	1	1	0	#N/A
1	0	29	1	0	1	7(6)	0	1	1	0	#N/A
1	0	29	1	0	1	7(7)	0	1	1	0	#N/A
1	0	29	1	0	1	7(8)	0	1	0	1	#N/A
2	0	28	0	1	2	7(1) text	1	2	1	1	#N/A
2	0	28	0	1	2	7(2)	1	2	1	1	#N/A
2	0	28	0	1	2	7(3)	1	2	1	0	#N/A
2	0	28	0	1	2	7(4)	1	2	1	0	#N/A
2	0	28	0	1	2	7(5)	1	2	1	1	#N/A
2	0	28	0	1	2	7(6)	1	2	1	1	#N/A
2	0	28	0	1	2	7(7)	1	2	1	0	#N/A
2	0	28	0	1	2	7(8)	3	2	0	1	#N/A
7	0	45	1	2	1	7(1) text	4	1	1	1	#N/A
7	0	45	1	2	1	7(2)	4	1	1	1	#N/A
7	0	45	1	2	1	7(3)	4	1	1	0	#N/A
7	0	45	1	2	1	7(4)	4	1	1	0	#N/A
7	0	45	1	2	1	7(5)	4	1	1	1	#N/A
7	0	45	1	2	1	7(6)	0	1	1	1	#N/A
7	0	45	1	2	1	7(7)	4	1	1	1	#N/A
7	0	45	1	2	1	7(8)	0	1	1	0	#N/A
8	0	36	1	0	1	7(1) text	1	2	1	1	#N/A
8	0	36	1	0	1	7(2)	1	2	1	1	#N/A
8	0	36	1	0	1	7(3)	1	2	1	0	#N/A
8	0	36	1	0	1	7(4)	1	2	1	0	#N/A
8	0	36	1	0	1	7(5)	1	2	1	1	#N/A
8	0	36	1	0	1	7(6)	1	2	1	0	#N/A
8	0	36	1	0	1	7(7)	1	2	1	0	#N/A
8	0	36	1	0	1	7(8)	1	2	1	2	#N/A
12	0	24	1	0	1	7(1) text	0	1	0	1	#N/A
12	0	24	1	0	1	7(2)	1	2	2	0	#N/A
12	0	24	1	0	1	7(3)	1	2	2	0	#N/A
12	0	24	1	0	1	7(4)	1	2	1	1	#N/A
12	0	24	1	0	1	7(5)	0	1	1	1	#N/A
12	0	24	1	0	1	7(6)	1	2	1	0	#N/A
12	0	24	1	0	1	7(7)	1	2	1	1	#N/A
12	0	24	1	0	1	7(8)	0	1	0	0	#N/A
17	0	29	1	0	1	7(1) text	0	1	1	1	#N/A
17	0	29	1	0	1	7(2)	0	1	1	0	#N/A
17	0	29	1	0	1	7(3)	0	1	1	1	#N/A
17	0	29	1	0	1	7(4)	2	1	1	1	#N/A
17	0	29	1	0	1	7(5)	0	1	1	1	#N/A
17	0	29	1	0	1	7(6)	0	1	1	0	#N/A
17	0	29	1	0	1	7(7)	2	1	1	1	#N/A
17	0	29	1	0	1	7(8)	0	1	1	0	#N/A
19	0	24	0	1	2	7(1) text	0	1	1	1	#N/A
19	0	24	0	1	2	7(2)	0	1	1	1	#N/A
19	0	24	0	1	2	7(3)	0	1	2	1	#N/A
19	0	24	0	1	2	7(4)	0	1	1	0	#N/A
19	0	24	0	1	2	7(5)	0	1	1	1	#N/A
19	0	24	0	1	2	7(6)	0	1	1	1	#N/A
19	0	24	0	1	2	7(7)	0	1	1	1	#N/A
19	0	24	0	1	2	7(8)	0	1	1	1	#N/A
24	0	21	1	0	1	7(1) text	0	1	1	1	#N/A
24	0	21	1	0	1	7(2)	0	1	1	1	#N/A
24	0	21	1	0	1	7(3)	0	1	1	1	#N/A
24	0	21	1	0	1	7(4)	0	1	1	1	#N/A
24	0	21	1	0	1	7(5)	0	1	1	1	#N/A
24	0	21	1	0	1	7(6)	0	1	1	1	#N/A
24	0	21	1	0	1	7(7)	0	1	1	1	#N/A
24	0	21	1	0	1	7(8)	0	1	1	1	#N/A
27	0	21	1	0	1	7(1) text	0	1	1	1	#N/A
27	0	21	1	0	1	7(2)	0	1	1	1	#N/A
27	0	21	1	0	1	7(3)	0	1	0	1	#N/A
27	0	21	1	0	1	7(4)	0	1	0	1	#N/A
27	0	21	1	0	1	7(5)	0	1	1	1	#N/A
27	0	21	1	0	1	7(6)	0	1	0	1	#N/A
27	0	21	1	0	1	7(7)	0	1	1	1	#N/A
27	0	21	1	0	1	7(8)	0	1	1	1	#N/A
28	0	21	1	2	2	7(1) text	0	1	1	1	#N/A
28	0	21	1	2	2	7(2)	2	1	1	0	#N/A
28	0	21	1	2	2	7(3)	0	1	1	1	#N/A
28	0	21	1	2	2	7(4)	2	1	1	1	#N/A
28	0	21	1	2	2	7(5)	0	1	1	1	#N/A
28	0	21	1	2	2	7(6)	0	1	0	1	#N/A
28	0	21	1	2	2	7(7)	2	1	1	1	#N/A
28	0	21	1	2	2	7(8)	0	1	0	1	#N/A
29	0	25	1	0	1	7(1) text	1	2	1	1	#N/A
29	0	25	1	0	1	7(2)	1	2	1	1	#N/A
29	0	25	1	0	1	7(3)	1	2	1	1	#N/A
29	0	25	1	0	1	7(4)	1	2	1	1	#N/A
29	0	25	1	0	1	7(5)	1	2	1	0	#N/A
29	0	25	1	0	1	7(6)	1	2	1	1	#N/A
29	0	25	1	0	1	7(7)	1	2	1	1	#N/A
29	0	25	1	0	1	7(8)	1	2	1	1	#N/A
30	0	20	1	0	1	7(1) text	0	1	1	1	#N/A
30	0	20	1	0	1	7(2)	0	1	0	1	#N/A
30	0	20	1	0	1	7(3)	0	1	0	1	#N/A
30	0	20	1	0	1	7(4)	0	1	0	1	#N/A
30	0	20	1	0	1	7(5)	2	1	0	1	#N/A
30	0	20	1	0	1	7(6)	0	1	1	1	#N/A
30	0	20	1	0	1	7(7)	0	1	0	1	#N/A
30	0	20	1	0	1	7(8)	0	1	1	1	#N/A
31	0	23	1	2	2	7(1) text	1	2	1	1	#N/A
31	0	23	1	2	2	7(2)	1	2	0	0	#N/A
31	0	23	1	2	2	7(3)	1	2	2	1	#N/A
31	0	23	1	2	2	7(4)	1	2	0	1	#N/A
31	0	23	1	2	2	7(5)	1	2	1	1	#N/A
31	0	23	1	2	2	7(6)	1	2	1	1	#N/A
31	0	23	1	2	2	7(7)	1	2	0	1	#N/A
31	0	23	1	2	2	7(8)	1	2	1	1	#N/A
32	0	28	1	0	2	7(1) text	0	1	1	1	#N/A
32	0	28	1	0	2	7(2)	0	1	0	1	#N/A
32	0	28	1	0	2	7(3)	0	1	0	1	#N/A
32	0	28	1	0	2	7(4)	0	1	1	1	#N/A
32	0	28	1	0	2	7(5)	0	1	1	1	#N/A
32	0	28	1	0	2	7(6)	0	1	1	1	#N/A
32	0	28	1	0	2	7(7)	0	1	1	1	#N/A
32	0	28	1	0	2	7(8)	0	1	1	0	#N/A
33	0	26	0	1	0	7(1) text	1	2	1	1	#N/A
33	0	26	0	1	0	7(2)	1	2	1	1	#N/A
33	0	26	0	1	0	7(3)	1	2	1	1	#N/A
33	0	26	0	1	0	7(4)	1	2	1	1	#N/A
33	0	26	0	1	0	7(5)	1	2	1	1	#N/A
33	0	26	0	1	0	7(6)	3	2	1	1	#N/A
33	0	26	0	1	0	7(7)	1	2	1	1	#N/A
33	0	26	0	1	0	7(8)	1	2	1	1	#N/A
34	0	53	1	0	1	7(1) text	0	1	1	1	#N/A
34	0	53	1	0	1	7(2)	0	1	1	1	#N/A
34	0	53	1	0	1	7(3)	0	1	1	1	#N/A
34	0	53	1	0	1	7(4)	0	1	1	1	#N/A
34	0	53	1	0	1	7(5)	0	1	1	1	#N/A
34	0	53	1	0	1	7(6)	0	1	1	1	#N/A
34	0	53	1	0	1	7(7)	0	1	1	1	#N/A
34	0	53	1	0	1	7(8)	0	1	1	1	#N/A
35	0	54	1	0	2	7(1) text	2	1	1	1	#N/A
35	0	54	1	0	2	7(2)	2	1	1	1	#N/A
35	0	54	1	0	2	7(3)	0	1	0	1	#N/A
35	0	54	1	0	2	7(4)	0	1	0	1	#N/A
35	0	54	1	0	2	7(5)	2	1	0	1	#N/A
35	0	54	1	0	2	7(6)	0	1	1	1	#N/A
35	0	54	1	0	2	7(7)	0	1	1	1	#N/A
35	0	54	1	0	2	7(8)	0	1	0	0	#N/A
36	0	21	1	2	2	7(1) text	0	1	0	1	#N/A
36	0	21	1	2	2	7(2)	0	1	1	1	#N/A
36	0	21	1	2	2	7(3)	0	1	1	1	#N/A
36	0	21	1	2	2	7(4)	0	1	1	1	#N/A
36	0	21	1	2	2	7(5)	0	1	0	1	#N/A
36	0	21	1	2	2	7(6)	0	1	0	1	#N/A
36	0	21	1	2	2	7(7)	0	1	1	1	#N/A
36	0	21	1	2	2	7(8)	0	1	1	1	#N/A
37	0	21	0	2	1	7(1) text	1	2	1	1	#N/A
37	0	21	0	2	1	7(2)	1	2	1	1	#N/A
37	0	21	0	2	1	7(3)	1	2	1	1	#N/A
37	0	21	0	2	1	7(4)	1	2	1	1	#N/A
37	0	21	0	2	1	7(5)	1	2	1	1	#N/A
37	0	21	0	2	1	7(6)	1	2	1	1	#N/A
37	0	21	0	2	1	7(7)	1	2	1	1	#N/A
37	0	21	0	2	1	7(8)	1	2	0	1	#N/A
40	0	22	1	0	2	7(1) text	0	1	1	1	#N/A
40	0	22	1	0	2	7(2)	0	1	0	0	#N/A
40	0	22	1	0	2	7(3)	0	1	0	0	#N/A
40	0	22	1	0	2	7(4)	0	1	1	0	#N/A
40	0	22	1	0	2	7(5)	0	1	0	0	#N/A
40	0	22	1	0	2	7(6)	2	1	0	0	#N/A
40	0	22	1	0	2	7(7)	0	1	0	0	#N/A
40	0	22	1	0	2	7(8)	0	1	0	1	#N/A
41	0	27	1	1	1	7(1) text	0	1	1	1	#N/A
41	0	27	1	1	1	7(2)	0	1	0	1	#N/A
41	0	27	1	1	1	7(3)	0	1	1	1	#N/A
41	0	27	1	1	1	7(4)	0	1	1	0	#N/A
41	0	27	1	1	1	7(5)	0	1	1	1	#N/A
41	0	27	1	1	1	7(6)	0	1	1	1	#N/A
41	0	27	1	1	1	7(7)	0	1	1	1	#N/A
41	0	27	1	1	1	7(8)	0	1	1	1	#N/A
42	0	25	1	2	1	7(1) text	0	1	1	1	#N/A
42	0	25	1	2	1	7(2)	0	1	1	1	#N/A
42	0	25	1	2	1	7(3)	0	1	1	1	#N/A
42	0	25	1	2	1	7(4)	0	1	0	1	#N/A
42	0	25	1	2	1	7(5)	0	1	1	1	#N/A
42	0	25	1	2	1	7(6)	0	1	1	1	#N/A
42	0	25	1	2	1	7(7)	0	1	1	1	#N/A
42	0	25	1	2	1	7(8)	0	1	1	1	#N/A
43	0	55	1	0	1	7(1) text	0	1	1	1	#N/A
43	0	55	1	0	1	7(2)	0	1	1	0	#N/A
43	0	55	1	0	1	7(3)	0	1	0	0	#N/A
43	0	55	1	0	1	7(4)	0	1	1	0	#N/A
43	0	55	1	0	1	7(5)	0	1	1	0	#N/A
43	0	55	1	0	1	7(6)	0	1	1	1	#N/A
43	0	55	1	0	1	7(7)	0	1	1	0	#N/A
43	0	55	1	0	1	7(8)	0	1	1	1	#N/A
44	0	19	1	1	1	7(1) text	0	1	1	1	#N/A
44	0	19	1	1	1	7(2)	0	1	1	1	#N/A
44	0	19	1	1	1	7(3)	0	1	1	1	#N/A
44	0	19	1	1	1	7(4)	0	1	1	1	#N/A
44	0	19	1	1	1	7(5)	0	1	1	1	#N/A
44	0	19	1	1	1	7(6)	0	1	1	1	#N/A
44	0	19	1	1	1	7(7)	0	1	1	1	#N/A
44	0	19	1	1	1	7(8)	0	1	0	1	#N/A
45	0	54	1	0	2	7(1) text	0	1	0	1	#N/A
45	0	54	1	0	2	7(2)	0	1	1	0	#N/A
45	0	54	1	0	2	7(3)	0	1	1	0	#N/A
45	0	54	1	0	2	7(4)	0	1	1	0	#N/A
45	0	54	1	0	2	7(5)	0	1	1	0	#N/A
45	0	54	1	0	2	7(6)	0	1	1	0	#N/A
45	0	54	1	0	2	7(7)	0	1	1	0	#N/A
45	0	54	1	0	2	7(8)	0	1	1	0	#N/A
46	0	60	1	1	0	7(1) text	1	2	1	0	#N/A
46	0	60	1	1	0	7(2)	1	2	1	1	#N/A
46	0	60	1	1	0	7(3)	3	2	1	1	#N/A
46	0	60	1	1	0	7(4)	1	2	1	1	#N/A
46	0	60	1	1	0	7(5)	3	2	2	0	#N/A
46	0	60	1	1	0	7(6)	1	2	1	0	#N/A
46	0	60	1	1	0	7(7)	3	2	1	0	#N/A
46	0	60	1	1	0	7(8)	1	2	1	0	#N/A
47	0	25	1	0	1	7(1) text	0	1	1	1	#N/A
47	0	25	1	0	1	7(2)	0	1	1	1	#N/A
47	0	25	1	0	1	7(3)	2	1	1	1	#N/A
47	0	25	1	0	1	7(4)	0	1	1	1	#N/A
47	0	25	1	0	1	7(5)	0	1	0	1	#N/A
47	0	25	1	0	1	7(6)	0	1	1	1	#N/A
47	0	25	1	0	1	7(7)	0	1	1	1	#N/A
47	0	25	1	0	1	7(8)	0	1	0	1	#N/A
48	0	25	1	0	1	7(1) text	0	1	0	1	#N/A
48	0	25	1	0	1	7(2)	0	1	0	1	#N/A
48	0	25	1	0	1	7(3)	0	1	1	1	#N/A
48	0	25	1	0	1	7(4)	0	1	0	1	#N/A
48	0	25	1	0	1	7(5)	0	1	1	1	#N/A
48	0	25	1	0	1	7(6)	0	1	1	1	#N/A
48	0	25	1	0	1	7(7)	0	1	1	1	#N/A
48	0	25	1	0	1	7(8)	0	1	0	1	#N/A
49	0	23	1	1	1	7(1) text	0	1	1	1	#N/A
49	0	23	1	1	1	7(2)	0	1	1	1	#N/A
49	0	23	1	1	1	7(3)	0	1	1	1	#N/A
49	0	23	1	1	1	7(4)	0	1	1	1	#N/A
49	0	23	1	1	1	7(5)	0	1	1	1	#N/A
49	0	23	1	1	1	7(6)	0	1	1	0	#N/A
49	0	23	1	1	1	7(7)	0	1	1	1	#N/A
49	0	23	1	1	1	7(8)	0	1	1	1	#N/A
50	0	22	1	2	1	7(1) text	0	1	1	1	#N/A
50	0	22	1	2	1	7(2)	0	1	1	1	#N/A
50	0	22	1	2	1	7(3)	2	1	1	1	#N/A
50	0	22	1	2	1	7(4)	0	1	1	1	#N/A
50	0	22	1	2	1	7(5)	0	1	1	0	#N/A
50	0	22	1	2	1	7(6)	0	1	1	1	#N/A
50	0	22	1	2	1	7(7)	0	1	1	1	#N/A
50	0	22	1	2	1	7(8)	0	1	1	1	#N/A
51	0	28	1	0	1	7(1) text	0	1	1	1	#N/A
51	0	28	1	0	1	7(2)	0	1	1	1	#N/A
51	0	28	1	0	1	7(3)	0	1	1	1	#N/A
51	0	28	1	0	1	7(4)	0	1	1	1	#N/A
51	0	28	1	0	1	7(5)	0	1	1	1	#N/A
51	0	28	1	0	1	7(6)	0	1	1	1	#N/A
51	0	28	1	0	1	7(7)	0	1	1	1	#N/A
51	0	28	1	0	1	7(8)	0	1	0	1	#N/A
52	0	34	1	1	0	7(1) text	3	2	1	0	#N/A
52	0	34	1	1	0	7(2)	3	2	1	1	#N/A
52	0	34	1	1	0	7(3)	1	2	0	1	#N/A
52	0	34	1	1	0	7(4)	1	2	1	1	#N/A
52	0	34	1	1	0	7(5)	1	2	1	1	#N/A
52	0	34	1	1	0	7(6)	3	2	1	0	#N/A
52	0	34	1	1	0	7(7)	1	2	1	1	#N/A
52	0	34	1	1	0	7(8)	1	2	1	0	#N/A
53	0	16	1	1	1	7(1) text	0	1	1	1	#N/A
53	0	16	1	1	1	7(2)	0	1	1	1	#N/A
53	0	16	1	1	1	7(3)	2	1	0	1	#N/A
53	0	16	1	1	1	7(4)	0	1	1	0	#N/A
53	0	16	1	1	1	7(5)	0	1	1	1	#N/A
53	0	16	1	1	1	7(6)	0	1	0	0	#N/A
53	0	16	1	1	1	7(7)	0	1	0	0	#N/A
53	0	16	1	1	1	7(8)	0	1	0	1	#N/A
54	0	32	1	0	1	7(1) text	0	1	1	1	#N/A
54	0	32	1	0	1	7(2)	0	1	1	1	#N/A
54	0	32	1	0	1	7(3)	0	1	0	1	#N/A
54	0	32	1	0	1	7(4)	0	1	1	1	#N/A
54	0	32	1	0	1	7(5)	0	1	1	1	#N/A
54	0	32	1	0	1	7(6)	0	1	1	1	#N/A
54	0	32	1	0	1	7(7)	0	1	1	1	#N/A
54	0	32	1	0	1	7(8)	0	1	1	1	#N/A
55	0	34	1	0	2	7(1) text	1	2	0	1	#N/A
55	0	34	1	0	2	7(2)	1	2	0	1	#N/A
55	0	34	1	0	2	7(3)	1	2	0	1	#N/A
55	0	34	1	0	2	7(4)	#N/A	#N/A	#N/A	#N/A	#N/A
55	0	34	1	0	2	7(5)	1	2	1	1	#N/A
55	0	34	1	0	2	7(6)	1	2	1	0	#N/A
55	0	34	1	0	2	7(7)	1	2	1	1	#N/A
55	0	34	1	0	2	7(8)	1	2	0	1	#N/A
56	0	24	0	0	1	7(1) text	1	2	0	1	#N/A
56	0	24	0	0	1	7(2)	1	2	1	1	#N/A
56	0	24	0	0	1	7(3)	1	2	0	1	#N/A
56	0	24	0	0	1	7(4)	1	2	1	1	#N/A
56	0	24	0	0	1	7(5)	1	2	1	1	#N/A
56	0	24	0	0	1	7(6)	1	2	0	1	#N/A
56	0	24	0	0	1	7(7)	1	2	1	1	#N/A
56	0	24	0	0	1	7(8)	1	2	0	1	#N/A
57	0	14	1	2	1	7(1) text	0	1	1	1	#N/A
57	0	14	1	2	1	7(2)	0	1	0	1	#N/A
57	0	14	1	2	1	7(3)	0	1	0	1	#N/A
57	0	14	1	2	1	7(4)	0	1	0	1	#N/A
57	0	14	1	2	1	7(5)	0	1	0	1	#N/A
57	0	14	1	2	1	7(6)	0	1	1	1	#N/A
57	0	14	1	2	1	7(7)	0	1	0	1	#N/A
57	0	14	1	2	1	7(8)	0	1	0	1	#N/A
1	1	21	1	2	1	7(1) text	4	1	1	0	13
1	1	21	1	2	1	7(2)	0	1	1	1	13
1	1	21	1	2	1	7(3)	4	1	0	1	13
1	1	21	1	2	1	7(4)	4	1	1	0	13
1	1	21	1	2	1	7(5)	0	1	0	0	13
1	1	21	1	2	1	7(6)	4	1	0	1	13
1	1	21	1	2	1	7(7)	4	1	1	1	13
1	1	21	1	2	1	7(8)	4	1	1	1	13
2	1	22	1	0	2	7(1) text	1	2	1	0	7
2	1	22	1	0	2	7(2)	1	1	2	0	7
2	1	22	1	0	2	7(3)	1	1	2	1	7
2	1	22	1	0	2	7(4)	1	1	2	0	7
2	1	22	1	0	2	7(5)	1	1	2	1	7
2	1	22	1	0	2	7(6)	1	1	2	0	7
2	1	22	1	0	2	7(7)	1	1	2	0	7
2	1	22	1	0	2	7(8)	1	2	1	1	7
6	1	24	1	0	2	7(1) text	2	1	0	1	13
6	1	24	1	0	2	7(2)	2	1	1	1	13
6	1	24	1	0	2	7(3)	0	1	0	1	13
6	1	24	1	0	2	7(4)	0	1	1	1	13
6	1	24	1	0	2	7(5)	0	1	1	1	13
6	1	24	1	0	2	7(6)	0	1	0	1	13
6	1	24	1	0	2	7(7)	0	1	1	1	13
6	1	24	1	0	2	7(8)	2	1	0	1	13
7	1	16	1	1	1	7(1) text	0	1	0	1	8
7	1	16	1	1	1	7(2)	0	1	0	2	8
7	1	16	1	1	1	7(3)	0	1	0	1	8
7	1	16	1	1	1	7(4)	0	1	0	1	8
7	1	16	1	1	1	7(5)	0	1	0	1	8
7	1	16	1	1	1	7(6)	0	1	0	1	8
7	1	16	1	1	1	7(7)	0	1	0	1	8
7	1	16	1	1	1	7(8)	0	1	0	1	8
10	1	16	1	0	2	7(1) text	1	2	1	1	5
10	1	16	1	0	2	7(2)	3	2	1	1	5
10	1	16	1	0	2	7(3)	3	2	1	1	5
10	1	16	1	0	2	7(4)	1	2	1	1	5
10	1	16	1	0	2	7(5)	3	2	1	1	5
10	1	16	1	0	2	7(6)	1	2	0	1	5
10	1	16	1	0	2	7(7)	1	2	1	1	5
10	1	16	1	0	2	7(8)	3	2	1	1	5
12	1	21	1	1	0	7(1) text	1	2	1	1	4
12	1	21	1	1	0	7(2)	1	2	1	1	4
12	1	21	1	1	0	7(3)	1	2	1	1	4
12	1	21	1	1	0	7(4)	1	2	1	1	4
12	1	21	1	1	0	7(5)	1	2	1	1	4
12	1	21	1	1	0	7(6)	1	2	1	1	4
12	1	21	1	1	0	7(7)	1	2	1	1	4
12	1	21	1	1	0	7(8)	0	1	1	1	4
16	1	21	1	0	1	7(1) text	3	2	1	0	2
16	1	21	1	0	1	7(2)	3	2	1	0	2
16	1	21	1	0	1	7(3)	3	2	1	0	2
16	1	21	1	0	1	7(4)	3	2	1	0	2
16	1	21	1	0	1	7(5)	3	2	1	0	2
16	1	21	1	0	1	7(6)	1	2	1	0	2
16	1	21	1	0	1	7(7)	3	2	1	0	2
16	1	21	1	0	1	7(8)	1	2	0	0	2
17	1	23	1	0	0	7(1) text	1	2	1	0	7
17	1	23	1	0	0	7(2)	1	2	1	0	7
17	1	23	1	0	0	7(3)	1	2	1	0	7
17	1	23	1	0	0	7(4)	1	2	1	0	7
17	1	23	1	0	0	7(5)	1	2	1	0	7
17	1	23	1	0	0	7(6)	1	2	1	0	7
17	1	23	1	0	0	7(7)	1	2	1	1	7
17	1	23	1	0	0	7(8)	1	2	1	0	7
19	1	19	0	0	1	7(1) text	2	1	1	1	10
19	1	19	0	0	1	7(2)	0	1	1	0	10
19	1	19	0	0	1	7(3)	0	1	0	1	10
19	1	19	0	0	1	7(4)	0	1	0	1	10
19	1	19	0	0	1	7(5)	0	1	1	1	10
19	1	19	0	0	1	7(6)	2	1	1	1	10
19	1	19	0	0	1	7(7)	2	1	1	1	10
19	1	19	0	0	1	7(8)	0	1	0	1	10
21	1	19	1	1	0	7(1) text	0	1	1	1	3
21	1	19	1	1	0	7(2)	0	1	1	1	3
21	1	19	1	1	0	7(3)	0	1	1	1	3
21	1	19	1	1	0	7(4)	0	1	1	1	3
21	1	19	1	1	0	7(5)	0	1	1	1	3
21	1	19	1	1	0	7(6)	0	1	1	1	3
21	1	19	1	1	0	7(7)	0	1	1	1	3
21	1	19	1	1	0	7(8)	0	1	1	1	3
22	1	16	1	0	1	7(1) text	1	2	1	0	8
22	1	16	1	0	1	7(2)	1	2	1	1	8
22	1	16	1	0	1	7(3)	1	2	1	1	8
22	1	16	1	0	1	7(4)	1	2	1	0	8
22	1	16	1	0	1	7(5)	1	2	1	0	8
22	1	16	1	0	1	7(6)	1	2	1	1	8
22	1	16	1	0	1	7(7)	1	2	1	1	8
22	1	16	1	0	1	7(8)	1	2	1	0	8
23	1	20	1	0	0	7(1) text	0	1	0	1	6
23	1	20	1	0	0	7(2)	0	1	0	1	6
23	1	20	1	0	0	7(3)	0	1	1	1	6
23	1	20	1	0	0	7(4)	0	1	1	1	6
23	1	20	1	0	0	7(5)	4	1	0	1	6
23	1	20	1	0	0	7(6)	4	1	0	1	6
23	1	20	1	0	0	7(7)	4	1	1	1	6
23	1	20	1	0	0	7(8)	4	1	0	1	6
24	1	20	1	0	1	7(1) text	1	2	1	1	3
24	1	20	1	0	1	7(2)	1	2	0	2	3
24	1	20	1	0	1	7(3)	1	2	1	1	3
24	1	20	1	0	1	7(4)	1	2	1	1	3
24	1	20	1	0	1	7(5)	1	2	1	1	3
24	1	20	1	0	1	7(6)	1	2	0	1	3
24	1	20	1	0	1	7(7)	5	2	1	1	3
24	1	20	1	0	1	7(8)	1	2	1	1	3
26	1	59	1	0	1	7(1) text	0	1	0	1	6
26	1	59	1	0	1	7(2)	0	1	1	0	6
26	1	59	1	0	1	7(3)	2	1	1	0	6
26	1	59	1	0	1	7(4)	2	1	1	0	6
26	1	59	1	0	1	7(5)	2	1	0	1	6
26	1	59	1	0	1	7(6)	2	1	1	1	6
26	1	59	1	0	1	7(7)	2	1	1	0	6
26	1	59	1	0	1	7(8)	0	1	0	1	6
28	1	27	1	0	0	7(1) text	1	2	1	1	15
28	1	27	1	0	0	7(2)	3	1	2	1	15
28	1	27	1	0	0	7(3)	3	2	1	1	15
28	1	27	1	0	0	7(4)	1	2	1	1	15
28	1	27	1	0	0	7(5)	3	2	1	2	15
28	1	27	1	0	0	7(6)	1	2	1	2	15
28	1	27	1	0	0	7(7)	3	2	1	1	15
28	1	27	1	0	0	7(8)	1	1	2	1	15
34	1	26	1	0	0	7(1) text	0	1	1	1	12
34	1	26	1	0	0	7(2)	0	1	1	2	12
34	1	26	1	0	0	7(3)	0	1	1	1	12
34	1	26	1	0	0	7(4)	4	1	1	1	12
34	1	26	1	0	0	7(5)	0	1	1	1	12
34	1	26	1	0	0	7(6)	0	1	0	2	12
34	1	26	1	0	0	7(7)	0	1	1	1	12
34	1	26	1	0	0	7(8)	4	1	0	1	12
39	1	32	1	1	1	7(1) text	4	1	1	1	15
39	1	32	1	1	1	7(2)	0	1	1	1	15
39	1	32	1	1	1	7(3)	0	1	1	1	15
39	1	32	1	1	1	7(4)	0	1	1	1	15
39	1	32	1	1	1	7(5)	0	1	1	1	15
39	1	32	1	1	1	7(6)	0	1	1	1	15
39	1	32	1	1	1	7(7)	0	1	1	1	15
39	1	32	1	1	1	7(8)	0	1	1	1	15
45	1	23	1	1	1	7(1) text	1	2	1	1	12
45	1	23	1	1	1	7(2)	1	2	1	1	12
45	1	23	1	1	1	7(3)	1	2	1	1	12
45	1	23	1	1	1	7(4)	1	2	1	1	12
45	1	23	1	1	1	7(5)	1	2	1	1	12
45	1	23	1	1	1	7(6)	1	2	1	1	12
45	1	23	1	1	1	7(7)	1	2	1	1	12
45	1	23	1	1	1	7(8)	1	2	1	1	12
46	1	30	1	1	1	7(1) text	1	2	1	1	2
46	1	30	1	1	1	7(2)	0	1	1	1	2
46	1	30	1	1	1	7(3)	1	2	1	1	2
46	1	30	1	1	1	7(4)	1	2	1	1	2
46	1	30	1	1	1	7(5)	0	1	1	1	2
46	1	30	1	1	1	7(6)	1	2	1	0	2
46	1	30	1	1	1	7(7)	3	2	1	0	2
46	1	30	1	1	1	7(8)	0	1	1	1	2
50	1	23	1	0	2	7(1) text	3	2	1	1	10
50	1	23	1	0	2	7(2)	1	2	1	1	10
50	1	23	1	0	2	7(3)	0	1	1	1	10
50	1	23	1	0	2	7(4)	0	1	1	1	10
50	1	23	1	0	2	7(5)	0	1	1	1	10
50	1	23	1	0	2	7(6)	0	1	1	1	10
50	1	23	1	0	2	7(7)	0	1	1	1	10
50	1	23	1	0	2	7(8)	0	1	1	1	10
51	1	22	1	0	1	7(1) text	3	2	1	1	10
51	1	22	1	0	1	7(2)	1	2	1	1	10
51	1	22	1	0	1	7(3)	1	2	1	1	10
51	1	22	1	0	1	7(4)	1	2	1	1	10
51	1	22	1	0	1	7(5)	1	2	1	1	10
51	1	22	1	0	1	7(6)	1	2	1	1	10
51	1	22	1	0	1	7(7)	1	2	1	1	10
51	1	22	1	0	1	7(8)	1	2	1	0	10
52	1	22	1	1	2	7(1) text	1	2	1	1	10
52	1	22	1	1	2	7(2)	1	2	1	1	10
52	1	22	1	1	2	7(3)	1	1	1	1	10
52	1	22	1	1	2	7(4)	1	2	2	1	10
52	1	22	1	1	2	7(5)	1	2	2	1	10
52	1	22	1	1	2	7(6)	1	2	1	1	10
52	1	22	1	1	2	7(7)	1	2	1	1	10
52	1	22	1	1	2	7(8)	1	1	2	1	10
56	1	22	1	0	1	7(1) text	1	2	0	1	12
56	1	22	1	0	1	7(2)	1	2	1	1	12
56	1	22	1	0	1	7(3)	1	2	1	1	12
56	1	22	1	0	1	7(4)	1	2	1	1	12
56	1	22	1	0	1	7(5)	1	2	1	1	12
56	1	22	1	0	1	7(6)	1	2	1	1	12
56	1	22	1	0	1	7(7)	1	2	1	1	12
56	1	22	1	0	1	7(8)	1	2	1	1	12
60	1	21	1	2	1	7(1) text	0	1	1	1	9
60	1	21	1	2	1	7(2)	0	1	1	0	9
60	1	21	1	2	1	7(3)	0	1	0	1	9
60	1	21	1	2	1	7(4)	0	1	1	0	9
60	1	21	1	2	1	7(5)	0	1	1	1	9
60	1	21	1	2	1	7(6)	0	1	1	0	9
60	1	21	1	2	1	7(7)	0	1	0	1	9
60	1	21	1	2	1	7(8)	0	1	1	0	9
61	1	27	1	0	2	7(1) text	1	1	2	1	18
61	1	27	1	0	2	7(2)	1	2	1	0	18
61	1	27	1	0	2	7(3)	5	1	2	0	18
61	1	27	1	0	2	7(4)	1	1	2	0	18
61	1	27	1	0	2	7(5)	1	2	1	1	18
61	1	27	1	0	2	7(6)	1	2	1	1	18
61	1	27	1	0	2	7(7)	5	2	1	1	18
61	1	27	1	0	2	7(8)	1	2	1	1	18
62	1	29	1	0	0	7(1) text	4	1	0	1	3
62	1	29	1	0	0	7(2)	0	1	0	1	3
62	1	29	1	0	0	7(3)	4	1	1	1	3
62	1	29	1	0	0	7(4)	4	1	0	1	3
62	1	29	1	0	0	7(5)	4	1	0	1	3
62	1	29	1	0	0	7(6)	0	1	1	1	3
62	1	29	1	0	0	7(7)	0	1	1	1	3
62	1	29	1	0	0	7(8)	0	1	1	1	3
63	1	22	1	1	2	7(1) text	5	2	1	1	15
63	1	22	1	1	2	7(2)	1	2	1	1	15
63	1	22	1	1	2	7(3)	5	2	0	1	15
63	1	22	1	1	2	7(4)	1	2	0	1	15
63	1	22	1	1	2	7(5)	5	1	2	2	15
63	1	22	1	1	2	7(6)	5	2	1	2	15
63	1	22	1	1	2	7(7)	5	1	2	1	15
63	1	22	1	1	2	7(8)	1	1	2	1	15
64	1	20	1	0	1	7(1) text	1	2	1	1	4
64	1	20	1	0	1	7(2)	1	2	1	1	4
64	1	20	1	0	1	7(3)	1	2	1	1	4
64	1	20	1	0	1	7(4)	1	2	0	1	4
64	1	20	1	0	1	7(5)	1	2	0	1	4
64	1	20	1	0	1	7(6)	1	2	1	1	4
64	1	20	1	0	1	7(7)	1	2	1	1	4
64	1	20	1	0	1	7(8)	1	2	1	1	4
65	1	35	1	0	1	7(1) text	0	1	1	1	5
65	1	35	1	0	1	7(2)	1	2	1	1	5
65	1	35	1	0	1	7(3)	3	2	2	0	5
65	1	35	1	0	1	7(4)	3	2	1	0	5
65	1	35	1	0	1	7(5)	1	2	1	1	5
65	1	35	1	0	1	7(6)	1	2	1	0	5
65	1	35	1	0	1	7(7)	1	2	1	0	5
65	1	35	1	0	1	7(8)	1	2	1	1	5
67	1	39	1	1	1	7(1) text	1	2	1	1	25
67	1	39	1	1	1	7(2)	1	2	1	1	25
67	1	39	1	1	1	7(3)	3	2	0	1	25
67	1	39	1	1	1	7(4)	5	2	1	1	25
67	1	39	1	1	1	7(5)	1	2	1	1	25
67	1	39	1	1	1	7(6)	1	2	2	1	25
67	1	39	1	1	1	7(7)	1	2	1	1	25
67	1	39	1	1	1	7(8)	1	2	1	1	25
68	1	23	1	0	0	7(1) text	4	1	1	1	10
68	1	23	1	0	0	7(2)	0	1	1	1	10
68	1	23	1	0	0	7(3)	4	1	1	1	10
68	1	23	1	0	0	7(4)	0	1	1	1	10
68	1	23	1	0	0	7(5)	0	1	1	1	10
68	1	23	1	0	0	7(6)	4	1	1	1	10
68	1	23	1	0	0	7(7)	4	1	1	1	10
68	1	23	1	0	0	7(8)	4	1	0	1	10
70	1	29	1	0	0	7(1) text	1	2	1	1	10
70	1	29	1	0	0	7(2)	1	2	1	0	10
70	1	29	1	0	0	7(3)	3	2	1	1	10
70	1	29	1	0	0	7(4)	1	2	2	0	10
70	1	29	1	0	0	7(5)	1	2	1	0	10
70	1	29	1	0	0	7(6)	1	2	2	0	10
70	1	29	1	0	0	7(7)	1	2	1	0	10
70	1	29	1	0	0	7(8)	3	2	1	0	10
73	1	40	1	0	0	7(1) text	5	2	1	1	4
73	1	40	1	0	0	7(2)	3	2	1	2	4
73	1	40	1	0	0	7(3)	3	2	1	2	4
73	1	40	1	0	0	7(4)	3	2	1	2	4
73	1	40	1	0	0	7(5)	1	2	1	1	4
73	1	40	1	0	0	7(6)	3	2	1	2	4
73	1	40	1	0	0	7(7)	3	2	1	1	4
73	1	40	1	0	0	7(8)	1	2	1	1	4
74	1	53	1	1	0	7(1) text	0	1	1	1	10
74	1	53	1	1	0	7(2)	2	1	1	1	10
74	1	53	1	1	0	7(3)	0	1	1	1	10
74	1	53	1	1	0	7(4)	0	1	1	0	10
74	1	53	1	1	0	7(5)	0	1	0	0	10
74	1	53	1	1	0	7(6)	2	1	1	1	10
74	1	53	1	1	0	7(7)	0	1	1	1	10
74	1	53	1	1	0	7(8)	0	1	1	1	10
75	1	20	1	1	2	7(1) text	0	1	1	1	5
75	1	20	1	1	2	7(2)	4	1	0	0	5
75	1	20	1	1	2	7(3)	0	1	1	0	5
75	1	20	1	1	2	7(4)	0	1	1	1	5
75	1	20	1	1	2	7(5)	0	1	1	0	5
75	1	20	1	1	2	7(6)	0	1	0	1	5
75	1	20	1	1	2	7(7)	0	1	1	1	5
75	1	20	1	1	2	7(8)	4	1	0	1	5
77	1	25	1	0	1	7(1) text	2	2	2	0	9
77	1	25	1	0	1	7(2)	1	1	2	1	9
77	1	25	1	0	1	7(3)	1	1	2	1	9
77	1	25	1	0	1	7(4)	3	1	0	1	9
77	1	25	1	0	1	7(5)	3	1	1	0	9
77	1	25	1	0	1	7(6)	1	2	0	0	9
77	1	25	1	0	1	7(7)	3	2	1	0	9
77	1	25	1	0	1	7(8)	0	3	0	1	9

## Sheet: Number 9
Writer	Nationality 0 - English 1 - Vietnamese	Age	Handedness 0 - Left 1 - Right	Slant 0 - No Slant 1 - Right Slant 2 - Left Slant	Allograph 0 - Cursive 1 - Script 2 - Semicursive	Number's allocated number	Upper loop design 0 - Open 1 - Closed	Descending stroke design 0 - Left 1 - Straight 2 - Right	Direction of upper loop 0 - anticlockwise 1 - clockwise	Number of strokes	Years they've Learnt English
1	0	29	1	0	1	9(1) text	1	1	0	1	#N/A
1	0	29	1	0	1	9(2)	1	1	0	1	#N/A
1	0	29	1	0	1	9(3)	1	1	0	1	#N/A
1	0	29	1	0	1	9(4)	1	1	0	1	#N/A
1	0	29	1	0	1	9(5)	1	1	0	1	#N/A
1	0	29	1	0	1	9(6)	1	1	0	1	#N/A
1	0	29	1	0	1	9(7)	1	1	0	1	#N/A
2	0	28	0	1	2	9(1) text	1	1	0	1	#N/A
2	0	28	0	1	2	9(2)	1	1	0	1	#N/A
2	0	28	0	1	2	9(3)	1	1	0	1	#N/A
2	0	28	0	1	2	9(4)	1	1	0	1	#N/A
2	0	28	0	1	2	9(5)	1	1	0	1	#N/A
2	0	28	0	1	2	9(6)	0	1	0	1	#N/A
2	0	28	0	1	2	9(7)	1	1	0	1	#N/A
7	0	45	1	2	1	9(1) text	1	1	0	1	#N/A
7	0	45	1	2	1	9(2)	1	1	0	1	#N/A
7	0	45	1	2	1	9(3)	1	2	0	1	#N/A
7	0	45	1	2	1	9(4)	1	1	0	1	#N/A
7	0	45	1	2	1	9(5)	1	1	0	1	#N/A
7	0	45	1	2	1	9(6)	0	1	0	1	#N/A
7	0	45	1	2	1	9(7)	1	1	0	1	#N/A
8	0	36	1	0	1	9(1) text	1	2	0	2	#N/A
8	0	36	1	0	1	9(2)	1	1	0	1	#N/A
8	0	36	1	0	1	9(3)	0	2	0	1	#N/A
8	0	36	1	0	1	9(4)	0	1	0	1	#N/A
8	0	36	1	0	1	9(5)	0	1	0	1	#N/A
8	0	36	1	0	1	9(6)	0	1	0	1	#N/A
8	0	36	1	0	1	9(7)	1	1	0	1	#N/A
12	0	24	1	0	1	9(1) text	#N/A	#N/A	#N/A	#N/A	#N/A
12	0	24	1	0	1	9(2)	1	1	0	1	#N/A
12	0	24	1	0	1	9(3)	1	1	0	1	#N/A
12	0	24	1	0	1	9(4)	1	1	0	1	#N/A
12	0	24	1	0	1	9(5)	1	1	0	1	#N/A
12	0	24	1	0	1	9(6)	0	1	0	1	#N/A
12	0	24	1	0	1	9(7)	1	1	0	1	#N/A
17	0	29	1	0	1	9(1) text	1	1	0	1	#N/A
17	0	29	1	0	1	9(2)	1	1	0	1	#N/A
17	0	29	1	0	1	9(3)	1	2	0	1	#N/A
17	0	29	1	0	1	9(4)	0	1	0	1	#N/A
17	0	29	1	0	1	9(5)	0	1	0	1	#N/A
17	0	29	1	0	1	9(6)	1	1	0	1	#N/A
17	0	29	1	0	1	9(7)	0	2	0	1	#N/A
19	0	24	0	1	2	9(1) text	1	1	0	1	#N/A
19	0	24	0	1	2	9(2)	1	1	0	1	#N/A
19	0	24	0	1	2	9(3)	0	1	0	1	#N/A
19	0	24	0	1	2	9(4)	1	1	0	1	#N/A
19	0	24	0	1	2	9(5)	1	1	0	1	#N/A
19	0	24	0	1	2	9(6)	0	1	0	1	#N/A
19	0	24	0	1	2	9(7)	1	1	0	1	#N/A
24	0	21	1	0	1	9(1) text	1	1	0	1	#N/A
24	0	21	1	0	1	9(2)	1	1	0	1	#N/A
24	0	21	1	0	1	9(3)	1	2	0	1	#N/A
24	0	21	1	0	1	9(4)	1	2	0	1	#N/A
24	0	21	1	0	1	9(5)	1	1	0	1	#N/A
24	0	21	1	0	1	9(6)	1	1	0	1	#N/A
24	0	21	1	0	1	9(7)	1	1	0	1	#N/A
27	0	21	1	0	1	9(1) text	1	1	0	1	#N/A
27	0	21	1	0	1	9(2)	1	1	0	1	#N/A
27	0	21	1	0	1	9(3)	1	1	0	1	#N/A
27	0	21	1	0	1	9(4)	1	1	0	1	#N/A
27	0	21	1	0	1	9(5)	1	1	0	1	#N/A
27	0	21	1	0	1	9(6)	1	1	0	1	#N/A
27	0	21	1	0	1	9(7)	1	1	0	1	#N/A
28	0	21	1	2	2	9(1) text	1	1	0	1	#N/A
28	0	21	1	2	2	9(2)	1	1	0	1	#N/A
28	0	21	1	2	2	9(3)	1	2	0	1	#N/A
28	0	21	1	2	2	9(4)	1	1	0	1	#N/A
28	0	21	1	2	2	9(5)	1	1	0	1	#N/A
28	0	21	1	2	2	9(6)	0	2	0	1	#N/A
28	0	21	1	2	2	9(7)	1	2	0	1	#N/A
29	0	25	1	0	1	9(1) text	1	1	0	1	#N/A
29	0	25	1	0	1	9(2)	1	1	0	1	#N/A
29	0	25	1	0	1	9(3)	1	1	0	1	#N/A
29	0	25	1	0	1	9(4)	1	1	0	1	#N/A
29	0	25	1	0	1	9(5)	1	2	0	1	#N/A
29	0	25	1	0	1	9(6)	1	1	0	1	#N/A
29	0	25	1	0	1	9(7)	1	2	0	1	#N/A
30	0	20	1	0	1	9(1) text	0	2	0	1	#N/A
30	0	20	1	0	1	9(2)	0	1	0	1	#N/A
30	0	20	1	0	1	9(3)	1	1	0	1	#N/A
30	0	20	1	0	1	9(4)	1	1	0	1	#N/A
30	0	20	1	0	1	9(5)	1	2	0	1	#N/A
30	0	20	1	0	1	9(6)	1	1	0	1	#N/A
30	0	20	1	0	1	9(7)	1	1	0	1	#N/A
31	0	23	1	2	2	9(1) text	1	1	0	1	#N/A
31	0	23	1	2	2	9(2)	1	1	0	1	#N/A
31	0	23	1	2	2	9(3)	1	1	0	1	#N/A
31	0	23	1	2	2	9(4)	1	1	0	1	#N/A
31	0	23	1	2	2	9(5)	1	1	0	1	#N/A
31	0	23	1	2	2	9(6)	1	1	0	1	#N/A
31	0	23	1	2	2	9(7)	1	1	0	1	#N/A
32	0	28	1	0	2	9(1) text	1	2	0	1	#N/A
32	0	28	1	0	2	9(2)	1	1	0	1	#N/A
32	0	28	1	0	2	9(3)	1	2	0	1	#N/A
32	0	28	1	0	2	9(4)	0	1	0	1	#N/A
32	0	28	1	0	2	9(5)	0	2	0	1	#N/A
32	0	28	1	0	2	9(6)	1	1	0	1	#N/A
32	0	28	1	0	2	9(7)	0	1	0	1	#N/A
33	0	26	0	1	0	9(1) text	1	1	0	1	#N/A
33	0	26	0	1	0	9(2)	1	1	0	1	#N/A
33	0	26	0	1	0	9(3)	1	1	0	1	#N/A
33	0	26	0	1	0	9(4)	1	1	0	1	#N/A
33	0	26	0	1	0	9(5)	1	1	0	1	#N/A
33	0	26	0	1	0	9(6)	1	1	0	1	#N/A
33	0	26	0	1	0	9(7)	1	1	0	1	#N/A
34	0	53	1	0	1	9(1) text	0	2	0	1	#N/A
34	0	53	1	0	1	9(2)	0	1	0	1	#N/A
34	0	53	1	0	1	9(3)	1	1	0	1	#N/A
34	0	53	1	0	1	9(4)	0	1	0	1	#N/A
34	0	53	1	0	1	9(5)	0	1	0	1	#N/A
34	0	53	1	0	1	9(6)	0	1	0	1	#N/A
34	0	53	1	0	1	9(7)	0	1	0	1	#N/A
35	0	54	1	0	2	9(1) text	0	1	0	1	#N/A
35	0	54	1	0	2	9(2)	0	1	0	1	#N/A
35	0	54	1	0	2	9(3)	0	2	0	1	#N/A
35	0	54	1	0	2	9(4)	1	1	0	1	#N/A
35	0	54	1	0	2	9(5)	1	2	0	1	#N/A
35	0	54	1	0	2	9(6)	1	1	0	1	#N/A
35	0	54	1	0	2	9(7)	0	1	0	1	#N/A
36	0	21	1	2	2	9(1) text	1	2	0	1	#N/A
36	0	21	1	2	2	9(2)	1	1	0	1	#N/A
36	0	21	1	2	2	9(3)	1	1	0	1	#N/A
36	0	21	1	2	2	9(4)	0	2	0	1	#N/A
36	0	21	1	2	2	9(5)	0	1	0	1	#N/A
36	0	21	1	2	2	9(6)	0	1	0	1	#N/A
36	0	21	1	2	2	9(7)	1	1	0	1	#N/A
37	0	21	0	2	1	9(1) text	1	1	0	1	#N/A
37	0	21	0	2	1	9(2)	0	1	0	1	#N/A
37	0	21	0	2	1	9(3)	1	1	0	1	#N/A
37	0	21	0	2	1	9(4)	1	1	0	1	#N/A
37	0	21	0	2	1	9(5)	1	1	0	1	#N/A
37	0	21	0	2	1	9(6)	1	1	0	1	#N/A
37	0	21	0	2	1	9(7)	1	1	0	1	#N/A
40	0	22	1	0	2	9(1) text	0	2	0	1	#N/A
40	0	22	1	0	2	9(2)	1	1	0	1	#N/A
40	0	22	1	0	2	9(3)	1	2	0	1	#N/A
40	0	22	1	0	2	9(4)	1	1	0	1	#N/A
40	0	22	1	0	2	9(5)	0	2	0	1	#N/A
40	0	22	1	0	2	9(6)	1	1	0	1	#N/A
40	0	22	1	0	2	9(7)	1	2	0	1	#N/A
41	0	27	1	1	1	9(1) text	1	1	0	1	#N/A
41	0	27	1	1	1	9(2)	1	1	0	1	#N/A
41	0	27	1	1	1	9(3)	1	1	0	1	#N/A
41	0	27	1	1	1	9(4)	1	1	0	1	#N/A
41	0	27	1	1	1	9(5)	1	2	0	1	#N/A
41	0	27	1	1	1	9(6)	1	1	0	1	#N/A
41	0	27	1	1	1	9(7)	1	1	0	1	#N/A
42	0	25	1	2	1	9(1) text	1	1	0	1	#N/A
42	0	25	1	2	1	9(2)	1	1	0	1	#N/A
42	0	25	1	2	1	9(3)	1	2	0	1	#N/A
42	0	25	1	2	1	9(4)	1	2	0	1	#N/A
42	0	25	1	2	1	9(5)	1	1	0	1	#N/A
42	0	25	1	2	1	9(6)	0	1	0	1	#N/A
42	0	25	1	2	1	9(7)	1	2	0	1	#N/A
43	0	55	1	0	1	9(1) text	1	1	0	1	#N/A
43	0	55	1	0	1	9(2)	1	1	0	1	#N/A
43	0	55	1	0	1	9(3)	1	1	0	1	#N/A
43	0	55	1	0	1	9(4)	1	1	0	1	#N/A
43	0	55	1	0	1	9(5)	1	1	0	1	#N/A
43	0	55	1	0	1	9(6)	1	1	0	1	#N/A
43	0	55	1	0	1	9(7)	1	1	0	1	#N/A
44	0	19	1	1	1	9(1) text	1	1	0	1	#N/A
44	0	19	1	1	1	9(2)	1	1	0	1	#N/A
44	0	19	1	1	1	9(3)	1	2	0	1	#N/A
44	0	19	1	1	1	9(4)	1	1	0	1	#N/A
44	0	19	1	1	1	9(5)	1	2	0	1	#N/A
44	0	19	1	1	1	9(6)	1	1	0	1	#N/A
44	0	19	1	1	1	9(7)	1	1	0	1	#N/A
45	0	54	1	0	2	9(1) text	1	1	0	1	#N/A
45	0	54	1	0	2	9(2)	1	1	0	1	#N/A
45	0	54	1	0	2	9(3)	1	1	0	1	#N/A
45	0	54	1	0	2	9(4)	1	1	0	1	#N/A
45	0	54	1	0	2	9(5)	1	2	0	1	#N/A
45	0	54	1	0	2	9(6)	1	1	0	1	#N/A
45	0	54	1	0	2	9(7)	1	1	0	1	#N/A
46	0	60	1	1	0	9(1) text	0	2	0	1	#N/A
46	0	60	1	1	0	9(2)	1	2	0	1	#N/A
46	0	60	1	1	0	9(3)	0	1	0	1	#N/A
46	0	60	1	1	0	9(4)	1	1	0	1	#N/A
46	0	60	1	1	0	9(5)	0	2	0	1	#N/A
46	0	60	1	1	0	9(6)	1	1	0	1	#N/A
46	0	60	1	1	0	9(7)	0	1	0	1	#N/A
47	0	25	1	0	1	9(1) text	1	1	0	1	#N/A
47	0	25	1	0	1	9(2)	1	1	0	1	#N/A
47	0	25	1	0	1	9(3)	1	1	0	1	#N/A
47	0	25	1	0	1	9(4)	1	1	0	1	#N/A
47	0	25	1	0	1	9(5)	1	1	0	1	#N/A
47	0	25	1	0	1	9(6)	1	1	0	1	#N/A
47	0	25	1	0	1	9(7)	1	1	0	1	#N/A
48	0	25	1	0	1	9(1) text	1	1	0	1	#N/A
48	0	25	1	0	1	9(2)	1	2	0	1	#N/A
48	0	25	1	0	1	9(3)	1	1	0	1	#N/A
48	0	25	1	0	1	9(4)	1	2	0	1	#N/A
48	0	25	1	0	1	9(5)	1	1	0	1	#N/A
48	0	25	1	0	1	9(6)	1	1	0	1	#N/A
48	0	25	1	0	1	9(7)	1	1	0	1	#N/A
49	0	23	1	1	1	9(1) text	1	1	0	1	#N/A
49	0	23	1	1	1	9(2)	1	1	0	1	#N/A
49	0	23	1	1	1	9(3)	1	1	0	1	#N/A
49	0	23	1	1	1	9(4)	1	1	0	1	#N/A
49	0	23	1	1	1	9(5)	1	2	0	1	#N/A
49	0	23	1	1	1	9(6)	1	1	0	1	#N/A
49	0	23	1	1	1	9(7)	1	1	0	1	#N/A
50	0	22	1	2	1	9(1) text	0	1	0	1	#N/A
50	0	22	1	2	1	9(2)	1	1	0	1	#N/A
50	0	22	1	2	1	9(3)	1	1	0	1	#N/A
50	0	22	1	2	1	9(4)	1	1	0	1	#N/A
50	0	22	1	2	1	9(5)	1	1	0	1	#N/A
50	0	22	1	2	1	9(6)	0	1	0	1	#N/A
50	0	22	1	2	1	9(7)	1	1	0	1	#N/A
51	0	28	1	0	1	9(1) text	1	1	0	1	#N/A
51	0	28	1	0	1	9(2)	1	1	0	1	#N/A
51	0	28	1	0	1	9(3)	1	1	0	1	#N/A
51	0	28	1	0	1	9(4)	1	1	0	1	#N/A
51	0	28	1	0	1	9(5)	1	1	0	1	#N/A
51	0	28	1	0	1	9(6)	1	1	0	1	#N/A
51	0	28	1	0	1	9(7)	1	1	0	1	#N/A
52	0	34	1	1	0	9(1) text	1	2	0	1	#N/A
52	0	34	1	1	0	9(2)	1	1	0	1	#N/A
52	0	34	1	1	0	9(3)	1	2	0	1	#N/A
52	0	34	1	1	0	9(4)	1	1	0	1	#N/A
52	0	34	1	1	0	9(5)	1	2	0	1	#N/A
52	0	34	1	1	0	9(6)	1	1	0	1	#N/A
52	0	34	1	1	0	9(7)	1	1	0	1	#N/A
53	0	16	1	1	1	9(1) text	1	1	0	1	#N/A
53	0	16	1	1	1	9(2)	1	1	0	1	#N/A
53	0	16	1	1	1	9(3)	1	1	0	1	#N/A
53	0	16	1	1	1	9(4)	1	1	0	1	#N/A
53	0	16	1	1	1	9(5)	1	2	0	1	#N/A
53	0	16	1	1	1	9(6)	1	2	0	1	#N/A
53	0	16	1	1	1	9(7)	1	2	0	1	#N/A
54	0	32	1	0	1	9(1) text	1	1	0	1	#N/A
54	0	32	1	0	1	9(2)	1	1	0	1	#N/A
54	0	32	1	0	1	9(3)	1	1	0	1	#N/A
54	0	32	1	0	1	9(4)	1	1	0	1	#N/A
54	0	32	1	0	1	9(5)	1	2	0	1	#N/A
54	0	32	1	0	1	9(6)	1	1	0	1	#N/A
54	0	32	1	0	1	9(7)	1	1	0	1	#N/A
55	0	34	1	0	2	9(1) text	1	2	0	1	#N/A
55	0	34	1	0	2	9(2)	1	1	0	1	#N/A
55	0	34	1	0	2	9(3)	0	2	0	1	#N/A
55	0	34	1	0	2	9(4)	1	1	0	1	#N/A
55	0	34	1	0	2	9(5)	1	2	0	1	#N/A
55	0	34	1	0	2	9(6)	1	2	0	1	#N/A
55	0	34	1	0	2	9(7)	0	1	0	1	#N/A
56	0	24	0	0	1	9(1) text	0	2	0	1	#N/A
56	0	24	0	0	1	9(2)	1	1	0	1	#N/A
56	0	24	0	0	1	9(3)	0	1	0	1	#N/A
56	0	24	0	0	1	9(4)	1	2	0	1	#N/A
56	0	24	0	0	1	9(5)	1	2	0	1	#N/A
56	0	24	0	0	1	9(6)	0	1	0	1	#N/A
56	0	24	0	0	1	9(7)	0	1	0	1	#N/A
57	0	14	1	2	1	9(1) text	0	1	0	1	#N/A
57	0	14	1	2	1	9(2)	0	1	0	1	#N/A
57	0	14	1	2	1	9(3)	0	1	0	1	#N/A
57	0	14	1	2	1	9(4)	0	1	0	1	#N/A
57	0	14	1	2	1	9(5)	1	1	0	1	#N/A
57	0	14	1	2	1	9(6)	0	1	0	1	#N/A
57	0	14	1	2	1	9(7)	0	1	0	1	#N/A
1	1	21	1	2	1	9(1) text	1	2	0	1	13
1	1	21	1	2	1	9(2)	0	1	0	1	13
1	1	21	1	2	1	9(3)	0	1	0	1	13
1	1	21	1	2	1	9(4)	1	1	0	1	13
1	1	21	1	2	1	9(5)	1	1	0	1	13
1	1	21	1	2	1	9(6)	1	1	0	1	13
1	1	21	1	2	1	9(7)	1	2	0	1	13
2	1	22	1	0	2	9(1) text	1	0	0	1	7
2	1	22	1	0	2	9(2)	0	0	0	1	7
2	1	22	1	0	2	9(3)	1	0	0	1	7
2	1	22	1	0	2	9(4)	1	0	0	1	7
2	1	22	1	0	2	9(5)	0	0	0	1	7
2	1	22	1	0	2	9(6)	1	0	0	1	7
2	1	22	1	0	2	9(7)	0	0	0	1	7
6	1	24	1	0	2	9(1) text	1	0	0	1	13
6	1	24	1	0	2	9(2)	1	0	0	1	13
6	1	24	1	0	2	9(3)	1	0	0	1	13
6	1	24	1	0	2	9(4)	1	0	0	1	13
6	1	24	1	0	2	9(5)	1	0	0	1	13
6	1	24	1	0	2	9(6)	1	0	0	1	13
6	1	24	1	0	2	9(7)	1	0	0	1	13
7	1	16	1	1	1	9(1) text	1	0	0	1	8
7	1	16	1	1	1	9(2)	1	0	0	1	8
7	1	16	1	1	1	9(3)	1	0	0	1	8
7	1	16	1	1	1	9(4)	1	0	0	1	8
7	1	16	1	1	1	9(5)	1	0	0	1	8
7	1	16	1	1	1	9(6)	1	0	0	1	8
7	1	16	1	1	1	9(7)	1	0	0	1	8
10	1	16	1	0	2	9(1) text	1	0	0	1	5
10	1	16	1	0	2	9(2)	1	0	0	1	5
10	1	16	1	0	2	9(3)	0	0	0	1	5
10	1	16	1	0	2	9(4)	1	0	0	1	5
10	1	16	1	0	2	9(5)	1	0	0	1	5
10	1	16	1	0	2	9(6)	1	0	0	1	5
10	1	16	1	0	2	9(7)	1	0	0	1	5
12	1	21	1	1	0	9(1) text	1	0	0	1	4
12	1	21	1	1	0	9(2)	0	0	0	1	4
12	1	21	1	1	0	9(3)	1	0	0	1	4
12	1	21	1	1	0	9(4)	1	0	0	1	4
12	1	21	1	1	0	9(5)	1	0	0	1	4
12	1	21	1	1	0	9(6)	1	0	0	1	4
12	1	21	1	1	0	9(7)	1	0	0	1	4
16	1	21	1	0	1	9(1) text	1	0	0	1	2
16	1	21	1	0	1	9(2)	1	0	0	1	2
16	1	21	1	0	1	9(3)	1	0	0	1	2
16	1	21	1	0	1	9(4)	1	0	0	1	2
16	1	21	1	0	1	9(5)	1	0	0	1	2
16	1	21	1	0	1	9(6)	1	0	0	1	2
16	1	21	1	0	1	9(7)	1	0	0	1	2
17	1	23	1	0	0	9(1) text	1	0	0	1	7
17	1	23	1	0	0	9(2)	1	0	0	1	7
17	1	23	1	0	0	9(3)	1	0	0	1	7
17	1	23	1	0	0	9(4)	0	0	0	1	7
17	1	23	1	0	0	9(5)	1	0	0	1	7
17	1	23	1	0	0	9(6)	1	0	0	1	7
17	1	23	1	0	0	9(7)	1	0	0	1	7
19	1	19	0	0	1	9(1) text	0	0	0	1	10
19	1	19	0	0	1	9(2)	1	0	0	1	10
19	1	19	0	0	1	9(3)	0	0	0	1	10
19	1	19	0	0	1	9(4)	0	0	0	1	10
19	1	19	0	0	1	9(5)	1	0	0	1	10
19	1	19	0	0	1	9(6)	0	0	0	1	10
19	1	19	0	0	1	9(7)	0	0	0	1	10
21	1	19	1	1	0	9(1) text	1	0	0	2	3
21	1	19	1	1	0	9(2)	1	0	0	1	3
21	1	19	1	1	0	9(3)	1	0	0	1	3
21	1	19	1	1	0	9(4)	1	0	0	1	3
21	1	19	1	1	0	9(5)	1	0	0	1	3
21	1	19	1	1	0	9(6)	0	0	0	1	3
21	1	19	1	1	0	9(7)	0	0	0	1	3
22	1	16	1	0	1	9(1) text	0	2	0	1	8
22	1	16	1	0	1	9(2)	0	2	0	1	8
22	1	16	1	0	1	9(3)	1	2	0	1	8
22	1	16	1	0	1	9(4)	1	1	0	1	8
22	1	16	1	0	1	9(5)	1	1	0	1	8
22	1	16	1	0	1	9(6)	1	2	0	1	8
22	1	16	1	0	1	9(7)	0	2	0	1	8
23	1	20	1	0	0	9(1) text	1	1	0	1	6
23	1	20	1	0	0	9(2)	1	1	0	1	6
23	1	20	1	0	0	9(3)	1	1	0	1	6
23	1	20	1	0	0	9(4)	1	1	0	1	6
23	1	20	1	0	0	9(5)	1	1	0	1	6
23	1	20	1	0	0	9(6)	1	2	0	1	6
23	1	20	1	0	0	9(7)	1	1	0	1	6
24	1	20	1	0	1	9(1) text	1	0	0	1	3
24	1	20	1	0	1	9(2)	1	0	0	1	3
24	1	20	1	0	1	9(3)	1	0	0	1	3
24	1	20	1	0	1	9(4)	1	0	0	1	3
24	1	20	1	0	1	9(5)	1	0	0	1	3
24	1	20	1	0	1	9(6)	1	0	0	1	3
24	1	20	1	0	1	9(7)	1	0	0	1	3
26	1	59	1	0	1	9(1) text	1	1	0	1	6
26	1	59	1	0	1	9(2)	1	1	0	1	6
26	1	59	1	0	1	9(3)	1	1	0	1	6
26	1	59	1	0	1	9(4)	1	1	0	1	6
26	1	59	1	0	1	9(5)	1	1	0	1	6
26	1	59	1	0	1	9(6)	1	1	0	1	6
26	1	59	1	0	1	9(7)	1	1	0	1	6
28	1	27	1	0	0	9(1) text	1	1	0	1	15
28	1	27	1	0	0	9(2)	1	1	0	1	15
28	1	27	1	0	0	9(3)	1	1	0	1	15
28	1	27	1	0	0	9(4)	1	1	0	1	15
28	1	27	1	0	0	9(5)	1	1	0	1	15
28	1	27	1	0	0	9(6)	0	1	0	1	15
28	1	27	1	0	0	9(7)	1	1	0	1	15
34	1	26	1	0	0	9(1) text	1	0	0	1	12
34	1	26	1	0	0	9(2)	1	0	0	1	12
34	1	26	1	0	0	9(3)	1	2	0	1	12
34	1	26	1	0	0	9(4)	1	0	0	1	12
34	1	26	1	0	0	9(5)	1	0	0	1	12
34	1	26	1	0	0	9(6)	1	0	0	1	12
34	1	26	1	0	0	9(7)	0	0	0	1	12
39	1	32	1	1	1	9(1) text	0	1	0	1	15
39	1	32	1	1	1	9(2)	1	1	0	1	15
39	1	32	1	1	1	9(3)	1	1	0	1	15
39	1	32	1	1	1	9(4)	0	1	0	1	15
39	1	32	1	1	1	9(5)	1	1	0	1	15
39	1	32	1	1	1	9(6)	1	1	0	1	15
39	1	32	1	1	1	9(7)	1	1	0	1	15
45	1	23	1	1	1	9(1) text	1	0	0	1	12
45	1	23	1	1	1	9(2)	1	0	0	1	12
45	1	23	1	1	1	9(3)	1	0	0	1	12
45	1	23	1	1	1	9(4)	1	0	0	1	12
45	1	23	1	1	1	9(5)	1	0	0	1	12
45	1	23	1	1	1	9(6)	1	0	0	1	12
45	1	23	1	1	1	9(7)	1	0	0	1	12
46	1	30	1	1	1	9(1) text	1	1	0	1	2
46	1	30	1	1	1	9(2)	1	1	0	1	2
46	1	30	1	1	1	9(3)	1	1	0	1	2
46	1	30	1	1	1	9(4)	1	1	0	1	2
46	1	30	1	1	1	9(5)	0	1	0	1	2
46	1	30	1	1	1	9(6)	1	1	0	1	2
46	1	30	1	1	1	9(7)	1	1	0	1	2
50	1	23	1	0	2	9(1) text	1	0	0	1	10
50	1	23	1	0	2	9(2)	1	0	0	1	10
50	1	23	1	0	2	9(3)	1	0	0	1	10
50	1	23	1	0	2	9(4)	1	0	0	1	10
50	1	23	1	0	2	9(5)	1	0	0	1	10
50	1	23	1	0	2	9(6)	0	0	0	1	10
50	1	23	1	0	2	9(7)	1	0	0	1	10
51	1	22	1	0	1	9(1) text	1	1	0	1	10
51	1	22	1	0	1	9(2)	1	1	0	1	10
51	1	22	1	0	1	9(3)	1	1	0	1	10
51	1	22	1	0	1	9(4)	1	1	0	1	10
51	1	22	1	0	1	9(5)	1	1	0	1	10
51	1	22	1	0	1	9(6)	1	1	0	1	10
51	1	22	1	0	1	9(7)	1	2	0	1	10
52	1	22	1	1	2	9(1) text	1	0	0	1	10
52	1	22	1	1	2	9(2)	1	0	0	1	10
52	1	22	1	1	2	9(3)	1	0	0	1	10
52	1	22	1	1	2	9(4)	1	0	0	1	10
52	1	22	1	1	2	9(5)	1	0	0	1	10
52	1	22	1	1	2	9(6)	1	0	0	1	10
52	1	22	1	1	2	9(7)	1	0	0	1	10
56	1	22	1	0	1	9(1) text	0	1	0	1	12
56	1	22	1	0	1	9(2)	1	1	0	1	12
56	1	22	1	0	1	9(3)	1	1	0	1	12
56	1	22	1	0	1	9(4)	1	1	0	1	12
56	1	22	1	0	1	9(5)	1	1	0	1	12
56	1	22	1	0	1	9(6)	1	1	0	1	12
56	1	22	1	0	1	9(7)	1	1	0	1	12
60	1	21	1	2	1	9(1) text	0	1	0	1	9
60	1	21	1	2	1	9(2)	1	1	0	1	9
60	1	21	1	2	1	9(3)	1	1	0	1	9
60	1	21	1	2	1	9(4)	1	1	0	1	9
60	1	21	1	2	1	9(5)	1	1	0	1	9
60	1	21	1	2	1	9(6)	1	1	0	1	9
60	1	21	1	2	1	9(7)	1	1	0	1	9
61	1	27	1	0	2	9(1) text	0	0	0	1	18
61	1	27	1	0	2	9(2)	1	0	0	1	18
61	1	27	1	0	2	9(3)	1	0	0	1	18
61	1	27	1	0	2	9(4)	0	0	0	1	18
61	1	27	1	0	2	9(5)	1	0	0	1	18
61	1	27	1	0	2	9(6)	1	0	0	1	18
61	1	27	1	0	2	9(7)	1	0	0	1	18
62	1	29	1	0	0	9(1) text	1	0	0	1	3
62	1	29	1	0	0	9(2)	1	0	0	1	3
62	1	29	1	0	0	9(3)	1	0	0	1	3
62	1	29	1	0	0	9(4)	1	0	0	1	3
62	1	29	1	0	0	9(5)	1	0	0	1	3
62	1	29	1	0	0	9(6)	0	0	0	1	3
62	1	29	1	0	0	9(7)	1	0	0	1	3
63	1	22	1	1	2	9(1) text	1	0	0	1	15
63	1	22	1	1	2	9(2)	1	0	0	1	15
63	1	22	1	1	2	9(3)	0	0	0	1	15
63	1	22	1	1	2	9(4)	1	0	0	1	15
63	1	22	1	1	2	9(5)	1	0	0	1	15
63	1	22	1	1	2	9(6)	1	0	0	1	15
63	1	22	1	1	2	9(7)	0	0	0	1	15
64	1	20	1	0	1	9(1) text	1	0	0	1	4
64	1	20	1	0	1	9(2)	1	0	0	1	4
64	1	20	1	0	1	9(3)	1	0	0	1	4
64	1	20	1	0	1	9(4)	1	0	0	1	4
64	1	20	1	0	1	9(5)	1	0	0	1	4
64	1	20	1	0	1	9(6)	0	0	0	1	4
64	1	20	1	0	1	9(7)	1	0	0	1	4
65	1	35	1	0	1	9(1) text	0	1	0	1	5
65	1	35	1	0	1	9(2)	0	1	0	1	5
65	1	35	1	0	1	9(3)	0	1	0	1	5
65	1	35	1	0	1	9(4)	0	1	0	1	5
65	1	35	1	0	1	9(5)	1	1	0	1	5
65	1	35	1	0	1	9(6)	1	0	0	1	5
65	1	35	1	0	1	9(7)	0	0	0	1	5
67	1	39	1	1	1	9(1) text	#N/A	#N/A	#N/A	#N/A	#N/A
67	1	39	1	1	1	9(2)	0	0	0	1	25
67	1	39	1	1	1	9(3)	1	0	0	1	25
67	1	39	1	1	1	9(4)	1	0	0	1	25
67	1	39	1	1	1	9(5)	1	0	0	1	25
67	1	39	1	1	1	9(6)	0	0	0	1	25
67	1	39	1	1	1	9(7)	1	0	0	1	25
68	1	23	1	0	0	9(1) text	1	1	0	1	10
68	1	23	1	0	0	9(2)	1	0	0	1	10
68	1	23	1	0	0	9(3)	1	0	0	1	10
68	1	23	1	0	0	9(4)	0	0	0	1	10
68	1	23	1	0	0	9(5)	1	0	0	1	10
68	1	23	1	0	0	9(6)	1	1	0	1	10
68	1	23	1	0	0	9(7)	0	0	0	1	10
70	1	29	1	0	0	9(1) text	0	0	0	1	10
70	1	29	1	0	0	9(2)	0	0	0	1	10
70	1	29	1	0	0	9(3)	1	0	0	1	10
70	1	29	1	0	0	9(4)	1	0	0	1	10
70	1	29	1	0	0	9(5)	1	0	0	1	10
70	1	29	1	0	0	9(6)	1	0	0	1	10
70	1	29	1	0	0	9(7)	1	0	0	1	10
73	1	40	1	0	0	9(1) text	0	1	0	1	4
73	1	40	1	0	0	9(2)	1	0	0	1	4
73	1	40	1	0	0	9(3)	1	0	0	1	4
73	1	40	1	0	0	9(4)	1	0	0	1	4
73	1	40	1	0	0	9(5)	1	0	0	1	4
73	1	40	1	0	0	9(6)	1	0	0	1	4
73	1	40	1	0	0	9(7)	1	0	0	1	4
74	1	53	1	1	0	9(1) text	0	1	0	1	10
74	1	53	1	1	0	9(2)	1	1	0	1	10
74	1	53	1	1	0	9(3)	1	2	0	1	10
74	1	53	1	1	0	9(4)	0	1	0	1	10
74	1	53	1	1	0	9(5)	1	2	0	1	10
74	1	53	1	1	0	9(6)	0	1	0	1	10
74	1	53	1	1	0	9(7)	1	1	0	1	10
75	1	20	1	1	2	9(1) text	1	1	0	1	5
75	1	20	1	1	2	9(2)	0	1	0	1	5
75	1	20	1	1	2	9(3)	1	1	0	1	5
75	1	20	1	1	2	9(4)	1	1	0	1	5
75	1	20	1	1	2	9(5)	1	1	0	1	5
75	1	20	1	1	2	9(6)	1	1	0	1	5
75	1	20	1	1	2	9(7)	1	2	0	1	5
77	1	25	1	0	1	9(1) text	0	0	0	1	9
77	1	25	1	0	1	9(2)	0	0	0	1	9
77	1	25	1	0	1	9(3)	1	1	0	1	9
77	1	25	1	0	1	9(4)	0	2	0	1	9
77	1	25	1	0	1	9(5)	0	0	0	1	9
77	1	25	1	0	1	9(6)	0	2	0	1	9
77	1	25	1	0	1	9(7)	1	0	0	1	9
